# Supplementary material for: LPS Administration Impacts Glial Immune Programs by Alternative Splicing
Source: Biomolecules. 2022 Feb 8;12(2):277. doi: 10.3390/biom12020277 (PMC8961644; doi:10.3390/biom12020277)
Supplement: Supplementary file 1 [file biomolecules-12-00277-s001.zip]

Archive with 4 entries (4 files):
- Table_S3.xlsx
- Table_S1.xlsx
- Table_S2.xlsx
- Table_S4.xlsx
