# Supplementary material for: LPS Administration Impacts Glial Immune Programs by Alternative Splicing
Source: Biomolecules. 2022 Feb 8;12(2):277. doi: 10.3390/biom12020277 (PMC8961644; doi:10.3390/biom12020277)
Supplement: Supplementary file 1 [file biomolecules-12-00277-s001.zip › Table_S3.xlsx]

## Sheet: Sheet1
Table S3. 49 Differentially alternatively spliced (DAS) genes (FDR<0.05) as reported by rMATS software (Shen et al., 2014)
GeneID	geneSymbol	chr	strand	exonStart_0base	exonEnd	upstreamES	upstreamEE	downstreamES	downstreamEE	ID	IJC_SAMPLE_1	SJC_SAMPLE_1	IJC_SAMPLE_2	SJC_SAMPLE_2	IncFormLen	SkipFormLen	PValue	FDR
ENSRNOG00000024533	Eogt	4	-	129513879	129513938	129511251	129511475	129514059	129514233	2018	2,4,3	1,0,0	1,0,1	1,1,3	78	39	1.42764e-08	0.000141679
ENSRNOG00000011076	Ank2	2	-	231275846	231275882	231269727	231269952	231280326	231280430	10517	39,32,37	26,19,19	16,19,20	26,31,40	64	39	4.02301e-06	0.00578729
ENSRNOG00000031197	F8	18	-	391170	391342	390960	391054	391890	392143	24	2,2,0	3,4,1	3,2,1	0,1,0	78	39	4.08213e-06	0.00578729
ENSRNOG00000006999	Wdr78	5	-	122560482	122560581	122559869	122560096	122569105	122569227	292	1,1,0	2,0,2	1,1,3	0,0,1	78	39	2.91672e-06	0.00578729
ENSRNOG00000007850	Mok	6	-	135231490	135231664	135230809	135230924	135232628	135232730	3905	1,1,2	3,1,1	1,5,1	0,0,0	78	39	1.34132e-06	0.00578729
ENSRNOG00000010634	Megf11	8	+	70169461	70169590	70168232	70168361	70170033	70170162	7296	2,4,6	0,0,1	1,3,5	3,3,2	78	39	3.17446e-06	0.00578729
ENSRNOG00000016910	Ralgps1	3	-	12202100	12202258	12191722	12191806	12203232	12203359	7494	4,4,1	4,4,6	11,11,4	2,1,0	78	39	3.48918e-06	0.00578729
ENSRNOG00000010999	Cep295	8	-	13871578	13871602	13871411	13871464	13871691	13871829	11086	0,0,2	1,2,1	0,6,2	1,0,0	52	39	4.8368e-06	0.00600005
ENSRNOG00000012420	Bcl9l	8	+	48822039	48822141	48805683	48806345	48823352	48823738	4463	8,12,10	1,0,0	20,3,3	3,2,4	78	39	6.32487e-06	0.00697423
ENSRNOG00000015476	Ubxn11	5	+	152346454	152346581	152343064	152343165	152353280	152353495	9405	8,4,7	3,3,3	4,6,5	0,0,1	78	39	1.66113e-05	0.0164851
ENSRNOG00000010286	Cast	2	-	1502956	1503025	1501616	1501715	1506233	1506323	3091	8,8,10	0,1,0	8,9,11	5,1,3	78	39	2.13973e-05	0.0193043
ENSRNOG00000011317	Pkn2	2	-	248760277	248760421	248759919	248759995	248770224	248770334	1464	4,7,4	1,4,2	6,11,4	0,0,1	78	39	2.375e-05	0.0196413
ENSRNOG00000012420	Bcl9l	8	+	48812260	48812317	48805683	48806345	48823352	48823738	4465	6,10,18	1,0,0	17,17,3	3,2,4	78	39	3.77169e-05	0.0267359
ENSRNOG00000009795	Nfib	5	-	100454026	100454115	100439475	100439804	100464493	100464576	4996	3,19,6	0,0,0	8,12,10	5,1,1	78	39	3.6785e-05	0.0267359
ENSRNOG00000049452	Nebl	17	-	84205727	84205832	84200937	84201042	84210693	84210807	10358	1,0,1	1,1,1	3,2,1	1,0,1	78	39	4.5723e-05	0.0275639
ENSRNOG00000010680	Med12l	2	+	149246637	149246670	149244822	149245014	149249491	149249651	1795	1,1,0	1,1,1	1,2,2	1,0,1	61	39	4.82787e-05	0.0275639
ENSRNOG00000002863	Cacna1e	13	-	71993378	71993468	71991863	71992073	71994117	71994171	96	13,7,14	2,2,4	14,8,15	1,0,0	78	39	4.40757e-05	0.0275639
ENSRNOG00000008258	Fnbp1	3	-	9885985	9886168	9878071	9878086	9887067	9887262	9818	55,73,71	22,15,14	123,74,40	8,8,2	78	39	4.9995e-05	0.0275639
ENSRNOG00000010326	Col20a1	3	+	176505668	176505814	176504550	176504680	176505899	176506023	9102	4,2,1	0,0,0	0,2,0	1,0,2	78	39	5.64516e-05	0.0294855
ENSRNOG00000030880	Hs6st2	X	-	138714214	138714301	138677579	138678495	138970942	138971461	10605	9,4,6	2,3,2	4,7,4	1,0,0	78	39	8.5847e-05	0.0295006
ENSRNOG00000009491	Phc3	2	+	116065995	116066043	116065563	116065716	116070153	116070307	1614	0,0,0	3,1,2	2,2,2	2,0,1	76	39	8.81625e-05	0.0295006
ENSRNOG00000013215	Dctd	16	-	47179830	47179927	47177144	47178470	47181344	47181461	2005	5,5,11	2,3,1	5,4,5	0,0,0	78	39	6.7775e-05	0.0295006
ENSRNOG00000046922	Phactr4	5	-	150569484	150569565	150566028	150566187	150570898	150571072	214	1,2,1	1,0,0	2,1,1	1,2,1	78	39	8.67635e-05	0.0295006
ENSRNOG00000022286	AABR07039316.1	X	-	73665594	73665655	73665239	73665417	73666479	73666616	5012	8,15,6	6,1,1	5,10,11	0,0,1	78	39	7.64005e-05	0.0295006
ENSRNOG00000020393	Rhog	1	-	167345213	167345309	167336739	167337343	167347637	167347671	5575	2,0,0	24,12,15	3,7,8	19,29,28	78	39	7.02202e-05	0.0295006
ENSRNOG00000010448	Ptbp1	7	-	12668197	12668275	12667411	12667560	12668433	12668608	6186	14,11,22	7,7,8	15,10,8	30,13,18	78	39	7.20074e-05	0.0295006
ENSRNOG00000006965	Aff4	10	+	38724976	38725063	38720026	38720071	38740168	38740205	6191	19,13,12	1,0,0	18,9,17	2,2,4	78	39	7.5717e-05	0.0295006
ENSRNOG00000008052	Atp13a2	5	+	159526273	159526480	159525223	159525412	159526859	159526949	6427	47,26,50	13,4,6	26,64,45	2,2,1	78	39	8.64207e-05	0.0295006
ENSRNOG00000051442	Zfp11	12	+	30662615	30662711	30655897	30655925	30665521	30668370	6535	3,4,2	1,2,2	5,6,4	0,0,0	78	39	9.51249e-05	0.0295006
ENSRNOG00000050205	Afmid	10	+	106840924	106841029	106840068	106840210	106842722	106844314	7939	4,2,5	0,0,0	2,6,1	1,2,2	78	39	9.3528e-05	0.0295006
ENSRNOG00000008703	Rnps1	10	+	13789708	13789889	13786458	13786521	13790116	13790272	9324	54,49,54	4,1,4	42,64,71	8,14,16	78	39	6.65695e-05	0.0295006
ENSRNOG00000020004	Rbm34	19	-	59877722	59877841	59874751	59876599	59878325	59878365	9978	10,6,5	6,3,2	5,9,8	0,0,2	78	39	9.05081e-05	0.0295006
ENSRNOG00000011825	Ndufb3	9	+	65484004	65484152	65478495	65478761	65488405	65488702	4610	1,0,1	1,1,2	4,1,0	0,0,1	78	39	0.000101804	0.0305714
ENSRNOG00000003285	Mpv17l	10	+	3356716	3356746	3342497	3342568	3356913	3357278	6168	6,4,7	3,0,5	3,4,6	0,1,0	58	39	0.000104739	0.0305714
ENSRNOG00000015488	Tead1	1	+	177667421	177667433	177654165	177654228	177668215	177668350	11070	5,2,4	0,0,0	3,0,2	0,3,3	40	39	0.000128215	0.0361505
ENSRNOG00000005371	Klhl29	6	-	29204595	29204734	29196810	29197013	29238998	29239511	4048	12,13,8	2,3,2	8,15,7	0,1,0	78	39	0.000134182	0.0361505
ENSRNOG00000013064	Lrp8	5	+	127450263	127450302	127447577	127447700	127451480	127451600	9050	15,9,5	2,1,0	3,3,5	3,3,3	67	39	0.000134781	0.0361505
ENSRNOG00000033575	Emid1	14	-	85361799	85361884	85357221	85357965	85369182	85369227	8411	19,17,16	2,0,0	11,12,10	4,3,1	78	39	0.000152072	0.0397149
ENSRNOG00000008560	Ccdc30	5	-	138389190	138389335	138375786	138375928	138395606	138395761	2136	20,12,15	4,0,3	14,10,8	1,0,0	78	39	0.000170222	0.0420666
ENSRNOG00000057291	AABR07019088.1	15	+	87558154	87558316	87554492	87554548	87561099	87561581	5472	2,0,0	1,1,1	2,1,2	1,0,1	78	39	0.000176995	0.0420666
ENSRNOG00000022249	Mllt10	17	+	84888801	84888911	84881615	84881670	84900261	84900365	7199	15,7,9	2,3,2	8,9,9	0,1,0	78	39	0.000178033	0.0420666
ENSRNOG00000056108	AABR07069473.1	8	+	23495979	23496056	23492465	23492958	23508991	23509114	9474	3,3,5	1,1,1	1,1,1	4,1,2	78	39	0.000174567	0.0420666
ENSRNOG00000014642	Morn1	5	+	172494719	172494810	172493514	172493625	172495509	172495597	4991	8,6,6	2,2,2	3,10,7	1,0,0	78	39	0.000190366	0.0435226
ENSRNOG00000011914	Dtnb	6	+	28126626	28126716	28112860	28112938	28128732	28128820	9725	1,2,2	9,6,7	10,8,3	8,4,3	78	39	0.000192966	0.0435226
ENSRNOG00000001682	Ttc3	11	+	34724336	34724405	34722167	34722272	34726015	34726112	4970	381326365	14,13,6	381336328	5,4,1	78	39	0.00021167	0.0466802
ENSRNOG00000039076	Spaca6	1	+	59714375	59714485	59713478	59713502	59714794	59714951	9769	1,3,1	0,1,1	1,0,1	1,1,1	78	39	0.000220577	0.0475871
ENSRNOG00000001707	Vwa5b2	11	-	84007686	84007748	84007325	84007542	84007940	84008065	5939	12,7,6	2,3,3	1,3,0	3,3,4	78	39	0.00023483	0.0485512
ENSRNOG00000000942	Pan3	12	-	9297690	9297852	9273124	9273272	9309986	9310057	8267	2,1,6	2,4,2	4,4,4	1,1,0	78	39	0.000233246	0.0485512
ENSRNOG00000006645	Ryr3	3	-	104143180	104143262	104141200	104142525	104145303	104145408	5005	12,6,8	0,0,1	8,14,12	1,4,2	78	39	0.000248632	0.0493484
ENSRNOG00000039076	Spaca6	1	+	59714223	59714301	59713478	59713502	59714794	59714951	9768	4,2,2	0,1,1	2,0,1	1,1,1	78	39	0.000246005	0.0493484
ENSRNOG00000021839	Cep126	8	-	6258657	6258722	6255849	6256080	6261457	6261655	2231	3,3,6	1,2,2	1,9,9	0,1,0	78	39	0.000258244	0.0502512
