# Supplementary material for: LPS Administration Impacts Glial Immune Programs by Alternative Splicing
Source: Biomolecules. 2022 Feb 8;12(2):277. doi: 10.3390/biom12020277 (PMC8961644; doi:10.3390/biom12020277)
Supplement: Supplementary file 1 [file biomolecules-12-00277-s001.zip › Table_S1.xlsx]

## Sheet: 609 DEGs
Table S1. Differentially Expressed Genes (DEGs) as provided by Cuffdiff (Trapnell et al., 2010) output: SAL_FPKM - average expression rate in SAL group; LPS_FPKM - average expression rate in LPS group); t_test - statistical value.
gene_id	genesymbol	SAL_FPKM	LPS_FPKM	log2fold	t_test	p_value	q_value
ENSRNOG00000000036	Klhdc8a	1.44185	0.786488	-0.874426	-1.93371	0.00135	0.037131
ENSRNOG00000000137	Ly86	2.52673	7.87523	1.64005	3.79697	5e-05	0.00220892
ENSRNOG00000000167	Alas2	2.92705	1.26592	-1.20926	-2.58324	5e-05	0.00220892
ENSRNOG00000000187	Csf2rb	0.621028	15.9525	4.68298	11.7598	5e-05	0.00220892
ENSRNOG00000000288	Scarf2	3.24389	1.59191	-1.02697	-2.82559	5e-05	0.00220892
ENSRNOG00000000341	Nid2	2.21423	1.37573	-0.6866	-1.92728	0.00095	0.0282195
ENSRNOG00000000456	Psmb8	2.05357	4.06091	0.983666	1.93103	0.0012	0.0339022
ENSRNOG00000000457	Tap1	1.76022	5.27224	1.58266	2.53739	5e-05	0.00220892
ENSRNOG00000000459	Psmb9	3.91287	11.1175	1.50654	3.61255	5e-05	0.00220892
ENSRNOG00000000463	Col11a2	49.3356	34.0057	-0.536854	-2.44212	5e-05	0.00220892
ENSRNOG00000000522	Cpne5	17.8085	13.2794	-0.423374	-1.90035	0.00065	0.0209005
ENSRNOG00000000528	Fgd2	1.58841	2.58668	0.70352	1.80596	0.00195	0.0496089
ENSRNOG00000000529	Pim1	2.11323	4.08845	0.952104	2.11197	0.00045	0.0152229
ENSRNOG00000000542	Dnah8	0.351742	0.683893	0.959252	2.47445	5e-05	0.00220892
ENSRNOG00000000605	Hs3st5	0.509156	0.185781	-1.45451	-2.19537	0.00055	0.0180574
ENSRNOG00000000655	Ptprc	1.11368	3.63308	1.70585	4.90773	5e-05	0.00220892
ENSRNOG00000000658	Acacb	1.851	0.966721	-0.937136	-3.00922	5e-05	0.00220892
ENSRNOG00000000692	Ung	1.28059	2.46131	0.942621	2.05496	0.001	0.0294245
ENSRNOG00000000699	Selplg	26.0631	15.339	-0.764804	-2.77972	5e-05	0.00220892
ENSRNOG00000000777	RT1-S3	12.5263	28.5083	1.18643	2.49336	0.0004	0.0137099
ENSRNOG00000000814	Fabp7	116.472	158.681	0.446144	2.0536	0.0002	0.00770123
ENSRNOG00000000827	Ier3	6.26334	14.702	1.23101	2.43263	5e-05	0.00220892
ENSRNOG00000000853	Aif1	16.0843	28.9341	0.847117	2.54461	5e-05	0.00220892
ENSRNOG00000000878	Slc44a4	0.418728	1.44288	1.78487	3.20782	5e-05	0.00220892
ENSRNOG00000000907	Alox5ap	2.06284	5.91378	1.51945	3.19121	5e-05	0.00220892
ENSRNOG00000000991	Arpc1b	9.05508	27.3113	1.5927	5.74537	5e-05	0.00220892
ENSRNOG00000001092	Kl	1.6095	0.512741	-1.65031	-3.327	5e-05	0.00220892
ENSRNOG00000001143	Cit	17.1889	12.326	-0.479777	-2.20016	0.0001	0.00414761
ENSRNOG00000001187	Oasl	0.191321	1.17447	2.61794	4.10285	5e-05	0.00220892
ENSRNOG00000001216	Trpm2	5.3601	8.69264	0.697534	2.76485	5e-05	0.00220892
ENSRNOG00000001224	Itgb2	2.67063	9.21314	1.78651	5.87914	5e-05	0.00220892
ENSRNOG00000001250	Lfng	12.2269	16.9802	0.473796	1.86931	0.0009	0.0270956
ENSRNOG00000001259	Cux2	6.48498	4.29547	-0.594288	-2.29916	0.00015	0.00595229
ENSRNOG00000001349	Mcm7	3.58823	5.67348	0.660962	2.05612	0.00035	0.012349
ENSRNOG00000001369	Oas1a	0.692937	1.94841	1.4915	2.36953	0.0003	0.0109311
ENSRNOG00000001414	Serpine1	0.155954	2.30713	3.88691	5.85843	5e-05	0.00220892
ENSRNOG00000001480	Ncf1	2.44592	4.73185	0.952027	1.94995	0.00095	0.0282195
ENSRNOG00000001514	Cdca7	0.741028	2.91302	1.97492	4.2689	5e-05	0.00220892
ENSRNOG00000001607	Adamts1	1.63855	4.03481	1.30008	3.97926	5e-05	0.00220892
ENSRNOG00000001653	St3gal6	5.57099	9.00124	0.692189	2.31381	5e-05	0.00220892
ENSRNOG00000001707	Vwa5b2	24.3788	17.9963	-0.437925	-2.02853	0.0006	0.0195344
ENSRNOG00000001843	Bcl6	17.5119	23.0474	0.396267	1.78101	0.00185	0.0476872
ENSRNOG00000001859	Sdf2l1	7.65279	16.2093	1.08277	3.27732	5e-05	0.00220892
ENSRNOG00000001959	Mx1	0.963191	4.91236	2.35052	6.0181	5e-05	0.00220892
ENSRNOG00000001963	Mx2	6.34165	16.9933	1.42204	4.89395	5e-05	0.00220892
ENSRNOG00000002045	Anxa3	13.4641	35.6815	1.40605	6.13785	5e-05	0.00220892
ENSRNOG00000002217	Plac8	0.605741	6.31212	3.38135	4.58044	5e-05	0.00220892
ENSRNOG00000002305	Slc15a2	23.312	17.1544	-0.442497	-2.03553	0.0003	0.0109311
ENSRNOG00000002341	Trim25	2.26205	3.75806	0.732358	1.99932	0.00085	0.0257894
ENSRNOG00000002365	Itm2a	45.8505	30.2236	-0.601259	-2.62943	5e-05	0.00220892
ENSRNOG00000002403	Niban1	0.567676	1.12567	0.987641	2.09601	0.00045	0.0152229
ENSRNOG00000002434	Tmem100	11.4185	16.6	0.539805	1.89341	0.00105	0.030607
ENSRNOG00000002470	Ifi47	1.77284	4.31512	1.28334	2.9907	5e-05	0.00220892
ENSRNOG00000002520	Litaf	14.3999	20.4919	0.508999	2.09587	0.00035	0.012349
ENSRNOG00000002657	Pla2g4a	1.79267	4.48541	1.32313	3.69376	5e-05	0.00220892
ENSRNOG00000002723	Sele	0.148068	1.07723	2.863	4.57003	5e-05	0.00220892
ENSRNOG00000002773	Rgs4	32.9071	20.619	-0.674426	-3.03927	5e-05	0.00220892
ENSRNOG00000002792	Cxcl2	0	3.00682	0	0	5e-05	0.00220892
ENSRNOG00000002831	Wfikkn2	1.45002	0.79782	-0.861941	-1.91282	0.0011	0.0317089
ENSRNOG00000002918	FAM187A	0.335822	2.03375	2.59838	3.92963	5e-05	0.00220892
ENSRNOG00000002919	Gfap	457.706	1577.86	1.78547	2.82759	5e-05	0.00220892
ENSRNOG00000002946	Socs3	1.26934	8.99112	2.82442	5.36017	5e-05	0.00220892
ENSRNOG00000002979	Tbx19	0.64627	1.45804	1.17382	2.34652	0.0004	0.0137099
ENSRNOG00000003029	Calr	277.502	372.666	0.425386	1.85396	0.00155	0.0411793
ENSRNOG00000003064	Bst1	0.498879	1.43421	1.5235	2.07604	0.0011	0.0317089
ENSRNOG00000003098	Prom1	8.78065	5.29521	-0.729638	-2.67175	5e-05	0.00220892
ENSRNOG00000003109	Btbd17	9.81004	6.57606	-0.577035	-1.865	0.0018	0.046785
ENSRNOG00000003170	Nlrp3	0.908313	2.04302	1.16944	2.9565	5e-05	0.00220892
ENSRNOG00000003217	Lgals3bp	7.46597	17.9362	1.26447	4.66313	5e-05	0.00220892
ENSRNOG00000003244	Ltc4s	4.56826	1.3322	-1.77783	-2.53659	0.0002	0.00770123
ENSRNOG00000003289	Lap3	30.1665	42.0726	0.479932	2.17069	5e-05	0.00220892
ENSRNOG00000003546	Tnfrsf12a	1.65426	3.64854	1.14113	2.18178	0.0006	0.0195344
ENSRNOG00000003622	Cybb	0.991763	3.72577	1.90947	5.15081	5e-05	0.00220892
ENSRNOG00000003703	Mcm6	1.82052	5.44149	1.57965	4.56402	5e-05	0.00220892
ENSRNOG00000003745	Atf3	0.204636	0.855661	2.06398	2.76567	0.00025	0.00930489
ENSRNOG00000003748	RGD1565785	0.273705	0.920724	1.75015	2.38196	0.0004	0.0137099
ENSRNOG00000003887	Lgi2	7.32153	4.74985	-0.624264	-2.55383	5e-05	0.00220892
ENSRNOG00000003895	Rgs1	0.286263	1.06529	1.89583	2.48934	0.00035	0.012349
ENSRNOG00000003897	Col1a1	8.14126	5.05141	-0.688567	-2.36375	5e-05	0.00220892
ENSRNOG00000004089	Enpp2	65.6743	48.9807	-0.423115	-1.93734	0.00105	0.030607
ENSRNOG00000004100	Trib1	2.10569	4.291	1.02702	2.63361	5e-05	0.00220892
ENSRNOG00000004192	Arhgap30	0.854874	2.29139	1.42244	3.51791	5e-05	0.00220892
ENSRNOG00000004242	Pole2	0.424904	1.03543	1.28502	2.00093	0.00135	0.037131
ENSRNOG00000004249	Tlr7	1.13336	2.2602	0.995852	2.69976	5e-05	0.00220892
ENSRNOG00000004273	Ifitm1	1.59453	10.3392	2.69692	4.2769	5e-05	0.00220892
ENSRNOG00000004444	Ikzf1	1.75868	4.22535	1.26457	3.12694	5e-05	0.00220892
ENSRNOG00000004500	Myc	5.28265	10.2812	0.960675	1.92834	0.00085	0.0257894
ENSRNOG00000004649	Il1b	0.168951	10.445	5.95007	7.55344	5e-05	0.00220892
ENSRNOG00000004659	Creld2	8.86544	13.8595	0.644612	2.1204	0.00035	0.012349
ENSRNOG00000004717	Epyc	0.682115	0.0600396	-3.50603	-2.36448	0.00025	0.00930489
ENSRNOG00000004726	Mapkapk2	14.8325	20.1334	0.440831	1.85807	0.00165	0.0433925
ENSRNOG00000004756	Syt2	5.47038	2.73174	-1.00182	-3.13653	5e-05	0.00220892
ENSRNOG00000004890	Adcy8	4.27608	2.83428	-0.593307	-2.03686	0.0002	0.00770123
ENSRNOG00000004972	Upp1	2.16498	5.74056	1.40684	3.74814	5e-05	0.00220892
ENSRNOG00000005039	Tfpi	16.1811	25.0701	0.63166	2.01641	0.0005	0.0165552
ENSRNOG00000005214	Plek	3.7135	18.2177	2.29449	2.49962	0.0011	0.0317089
ENSRNOG00000005248	Slc1a4	14.2462	19.9914	0.488804	2.196	0.0001	0.00414761
ENSRNOG00000005286	Coch	3.7051	2.22306	-0.736969	-1.92722	0.0014	0.038103
ENSRNOG00000005347	Fjx1	62.8402	47.5589	-0.401971	-1.87921	0.00105	0.030607
ENSRNOG00000005387	Rbm3	71.8276	41.5867	-0.788415	-3.28306	5e-05	0.00220892
ENSRNOG00000005479	Slc1a2	123.424	197.507	0.678277	3.10676	5e-05	0.00220892
ENSRNOG00000005620	Lcp2	2.17263	4.00376	0.881914	2.65901	5e-05	0.00220892
ENSRNOG00000005659	Aurkb	1.14608	2.2104	0.947604	1.94272	0.0012	0.0339022
ENSRNOG00000005695	Mgp	14.0899	35.3673	1.32775	3.97188	5e-05	0.00220892
ENSRNOG00000005697	Slc6a11	54.5925	38.6882	-0.496808	-2.25011	5e-05	0.00220892
ENSRNOG00000005731	Birc3	0.399258	3.4911	3.12829	5.741	5e-05	0.00220892
ENSRNOG00000005770	Sostdc1	1.58849	0.34054	-2.22176	-3.05189	5e-05	0.00220892
ENSRNOG00000005809	Arhgdib	8.88296	26.0875	1.55424	5.17084	5e-05	0.00220892
ENSRNOG00000005810	Nlrc4	0.397634	1.13656	1.51516	3.00571	5e-05	0.00220892
ENSRNOG00000005825	Lyz2	12.6199	56.0363	2.15066	7.89831	5e-05	0.00220892
ENSRNOG00000005871	Il1rn	0.147256	1.61824	3.45802	4.69073	5e-05	0.00220892
ENSRNOG00000005903	St14	0.408984	1.2327	1.59171	3.09646	5e-05	0.00220892
ENSRNOG00000005935	A3galt2	1.80356	4.60901	1.35361	3.35597	5e-05	0.00220892
ENSRNOG00000006010	Slc6a20	8.47546	5.02337	-0.754635	-2.22263	0.0002	0.00770123
ENSRNOG00000006079	Psd4	0.618998	1.27082	1.03776	2.45975	5e-05	0.00220892
ENSRNOG00000006094	Cd44	7.53379	14.4077	0.935387	2.91892	5e-05	0.00220892
ENSRNOG00000006167	Rasal3	1.03688	1.83644	0.824668	2.10652	0.00025	0.00930489
ENSRNOG00000006227	Ifih1	0.729942	1.28229	0.81287	1.86987	0.0014	0.038103
ENSRNOG00000006228	Pdia4	21.7047	30.8266	0.506167	2.24385	5e-05	0.00220892
ENSRNOG00000006320	Ptges	0.806702	6.0171	2.89896	5.106	5e-05	0.00220892
ENSRNOG00000006384	Ddx58	2.49292	4.47085	0.84271	2.16559	0.00065	0.0209005
ENSRNOG00000006548	Mrc2	4.0035	2.70518	-0.565533	-2.00169	0.00075	0.0232993
ENSRNOG00000006565	Fstl4	6.20593	4.21125	-0.559397	-1.85967	0.00095	0.0282195
ENSRNOG00000006828	Baz1a	1.30004	2.18894	0.751674	2.12914	0.0003	0.0109311
ENSRNOG00000006921	Rbl1	0.713973	1.36121	0.930948	1.99331	0.00085	0.0257894
ENSRNOG00000006940	Ncf4	0.608055	4.88413	3.00583	5.6871	5e-05	0.00220892
ENSRNOG00000006967	Xiap	1.02801	1.91071	0.894263	1.87447	0.00135	0.037131
ENSRNOG00000006996	Mms22l	0.137536	0.470816	1.77535	2.7842	5e-05	0.00220892
ENSRNOG00000007062	Rin3	1.31718	2.36981	0.847324	2.22696	0.0003	0.0109311
ENSRNOG00000007089	Lgmn	34.4376	48.531	0.494922	2.26136	5e-05	0.00220892
ENSRNOG00000007159	Ccl2	0.310213	25.3154	6.35062	7.82642	5e-05	0.00220892
ENSRNOG00000007202	Sema3d	0.907279	1.65107	0.863782	2.27841	0.00015	0.00595229
ENSRNOG00000007338	Fbln2	9.39837	6.83518	-0.459431	-1.85045	0.0015	0.0401933
ENSRNOG00000007350	Rac2	2.71672	13.5982	2.32347	6.10596	5e-05	0.00220892
ENSRNOG00000007372	Casp1	1.61727	3.66226	1.17917	2.61809	5e-05	0.00220892
ENSRNOG00000007390	Nfkbia	15.3343	36.4576	1.24946	4.80034	5e-05	0.00220892
ENSRNOG00000007415	Ptgs1	2.69218	1.35181	-0.993887	-2.48678	5e-05	0.00220892
ENSRNOG00000007457	Serping1	5.23742	25.8591	2.30375	7.80487	5e-05	0.00220892
ENSRNOG00000007539	Rsad2	1.13346	2.93416	1.37221	3.62569	5e-05	0.00220892
ENSRNOG00000007545	Angptl4	3.11807	6.17893	0.986703	2.77997	5e-05	0.00220892
ENSRNOG00000007574	Padi2	27.2076	19.5016	-0.480415	-2.24364	0.00015	0.00595229
ENSRNOG00000007584	Ehd4	7.76772	10.6576	0.456315	1.82401	0.00155	0.0411793
ENSRNOG00000007600	Igsf1	9.31744	6.22111	-0.582761	-2.34882	5e-05	0.00220892
ENSRNOG00000007650	Cd63	55.1407	79.2535	0.523356	2.19297	5e-05	0.00220892
ENSRNOG00000007679	Cyth4	4.66402	10.6425	1.19019	4.08747	5e-05	0.00220892
ENSRNOG00000007805	Mybl2	0.31232	0.972362	1.63847	3.11571	5e-05	0.00220892
ENSRNOG00000007830	Apold1	1.56653	2.99067	0.932902	2.41523	5e-05	0.00220892
ENSRNOG00000007862	Acat1	46.2694	35.4877	-0.382737	-1.77167	0.0019	0.0486544
ENSRNOG00000007886	Orm1	0	2.08985	0	0	5e-05	0.00220892
ENSRNOG00000007918	Tbxas1	0.975537	2.76952	1.50537	3.20532	5e-05	0.00220892
ENSRNOG00000008005	Akna	2.81624	4.44225	0.657522	2.33342	0.0001	0.00414761
ENSRNOG00000008015	Fos	2.72183	15.1171	2.47354	6.80201	5e-05	0.00220892
ENSRNOG00000008091	Gins1	0.355891	2.02369	2.50748	3.33571	5e-05	0.00220892
ENSRNOG00000008113	RGD1561149	2.55729	1.48104	-0.788002	-2.38383	0.0001	0.00414761
ENSRNOG00000008134	Mefv	0.165355	0.808253	2.28924	3.42655	5e-05	0.00220892
ENSRNOG00000008144	Irf1	3.94776	8.38407	1.08662	3.35961	5e-05	0.00220892
ENSRNOG00000008180	Lyn	4.84043	10.2928	1.08843	4.0772	5e-05	0.00220892
ENSRNOG00000008215	Trim47	3.12807	7.23914	1.21054	3.63518	5e-05	0.00220892
ENSRNOG00000008301	Tagln2	15.0471	30.8949	1.03788	3.90696	5e-05	0.00220892
ENSRNOG00000008369	Gimap4	0.24011	0.830244	1.78984	2.09313	0.00085	0.0257894
ENSRNOG00000008409	Myo1f	1.50122	3.13835	1.06387	3.03788	5e-05	0.00220892
ENSRNOG00000008465	Tmem176b	33.6829	48.0539	0.512636	2.13033	0.00025	0.00930489
ENSRNOG00000008480	Kcnab3	7.18271	4.78361	-0.586429	-1.86522	0.0013	0.0363324
ENSRNOG00000008602	Steap4	0.288744	2.10404	2.8653	3.79866	5e-05	0.00220892
ENSRNOG00000008736	Slamf8	0.477967	1.96228	2.03755	4.00929	5e-05	0.00220892
ENSRNOG00000008759	Csf3r	1.081	3.10618	1.52277	4.17269	5e-05	0.00220892
ENSRNOG00000008785	Klf5	1.04778	0.483933	-1.11446	-2.13171	0.00035	0.012349
ENSRNOG00000008797	Tmpo	10.6265	14.4238	0.440795	1.86679	0.00105	0.030607
ENSRNOG00000008816	Gpnmb	5.54631	24.6527	2.15215	7.89508	5e-05	0.00220892
ENSRNOG00000008947	Cpz	1.45154	0.505995	-1.52039	-2.39386	0.0003	0.0109311
ENSRNOG00000009005	Slco2a1	1.01084	2.5764	1.3498	3.52442	5e-05	0.00220892
ENSRNOG00000009131	Zc3h12a	0.699682	1.98808	1.5066	3.26098	5e-05	0.00220892
ENSRNOG00000009211	C3ar1	1.08748	2.80732	1.3682	3.01882	5e-05	0.00220892
ENSRNOG00000009253	Igsf9b	3.45479	2.29282	-0.591471	-1.8618	0.00185	0.0476872
ENSRNOG00000009263	Ifi27	61.4774	93.7856	0.609309	2.52238	5e-05	0.00220892
ENSRNOG00000009331	Hck	1.28886	6.77762	2.39468	5.9157	5e-05	0.00220892
ENSRNOG00000009342	Fcnb	0.194723	1.06281	2.44839	2.73658	0.0006	0.0195344
ENSRNOG00000009385	Pik3cg	1.28009	2.58939	1.01636	3.21107	5e-05	0.00220892
ENSRNOG00000009471	Epsti1	1.5962	2.9097	0.866226	1.89751	0.0011	0.0317089
ENSRNOG00000009779	Krt8	1.3016	2.90671	1.1591	2.38755	5e-05	0.00220892
ENSRNOG00000009822	Tlr2	1.79925	3.46527	0.94557	2.5007	0.00015	0.00595229
ENSRNOG00000009912	Fgr	0.757691	4.48272	2.56469	5.80113	5e-05	0.00220892
ENSRNOG00000009919	Acod1	0.0359019	0.591094	4.04125	1.71288	0.0017	0.0444079
ENSRNOG00000010018	Clec4a3	1.49729	4.90662	1.71238	3.0554	5e-05	0.00220892
ENSRNOG00000010105	S100a11	12.0405	28.8165	1.259	2.36377	5e-05	0.00220892
ENSRNOG00000010128	Slc27a2	1.38282	0.603328	-1.1966	-2.17209	0.0003	0.0109311
ENSRNOG00000010165	Tnfaip2	0.870562	2.68228	1.62344	4.08352	5e-05	0.00220892
ENSRNOG00000010266	Cd180	2.69765	6.3553	1.23626	3.73683	5e-05	0.00220892
ENSRNOG00000010319	Lcp1	8.79532	22.5667	1.35938	5.70238	5e-05	0.00220892
ENSRNOG00000010362	Anxa2	5.92469	11.6753	0.978645	2.90555	5e-05	0.00220892
ENSRNOG00000010378	Slc4a5	0.863354	0.413556	-1.06187	-1.93214	0.00135	0.037131
ENSRNOG00000010513	Tfpi2	0.253699	0.74803	1.55998	2.09474	0.0007	0.0220535
ENSRNOG00000010529	Thbs2	0.971734	0.406018	-1.25902	-2.76664	5e-05	0.00220892
ENSRNOG00000010549	Tspo	2.14162	16.6812	2.96145	6.37515	5e-05	0.00220892
ENSRNOG00000010645	Lgals3	2.10841	8.64595	2.03587	4.039	5e-05	0.00220892
ENSRNOG00000010777	Tox	5.19485	3.07246	-0.757686	-2.42175	5e-05	0.00220892
ENSRNOG00000010866	Tmem154	0.462014	2.02491	2.13185	2.45909	0.0014	0.038103
ENSRNOG00000010906	Ccl5	1.10726	4.19104	1.92032	2.44806	0.001	0.0294245
ENSRNOG00000010951	Cmtm6	4.36702	6.70157	0.617849	2.1594	0.00015	0.00595229
ENSRNOG00000010986	Cmtm7	1.28385	2.34073	0.866489	2.30363	0.0002	0.00770123
ENSRNOG00000010996	Mob1b	0.671815	1.29672	0.948735	1.8961	0.0019	0.0486544
ENSRNOG00000011039	Gch1	0.423597	1.27293	1.58738	2.41607	0.0002	0.00770123
ENSRNOG00000011153	Il17ra	5.67572	7.87235	0.471991	1.81475	0.00175	0.0456375
ENSRNOG00000011171	Rims3	9.30471	5.02575	-0.888623	-2.55841	5e-05	0.00220892
ENSRNOG00000011184	Slc13a4	5.342	2.28068	-1.22792	-3.09671	5e-05	0.00220892
ENSRNOG00000011205	Ccl3	0.267981	9.71645	5.18023	4.88747	0.00115	0.0327267
ENSRNOG00000011285	Zdhhc22	7.14976	4.0829	-0.808302	-2.38315	5e-05	0.00220892
ENSRNOG00000011459	Rhbdf2	0.736578	2.05518	1.48036	3.47653	5e-05	0.00220892
ENSRNOG00000011483	S100a9	2.33353	5.46317	1.22723	1.94438	0.00115	0.0327267
ENSRNOG00000011502	Col9a2	8.00128	5.37945	-0.572774	-2.04765	0.0005	0.0165552
ENSRNOG00000011559	Cnn3	85.8391	114.735	0.418599	1.98208	0.0004	0.0137099
ENSRNOG00000011589	Camk2d	12.7805	8.62959	-0.566583	-2.13137	0.00025	0.00930489
ENSRNOG00000011683	Fes	0.98365	2.14166	1.12251	2.60309	5e-05	0.00220892
ENSRNOG00000011718	C1rl	0.400181	1.50865	1.91454	3.45065	5e-05	0.00220892
ENSRNOG00000011796	C1r	7.08758	17.5087	1.30471	4.81443	5e-05	0.00220892
ENSRNOG00000011815	Sgk1	38.2103	51.3573	0.426607	1.97493	0.0008	0.024754
ENSRNOG00000011821	S100a4	6.79245	16.4818	1.27887	3.1568	5e-05	0.00220892
ENSRNOG00000011823	Tfap2b	0.696595	0.124795	-2.48076	-3.87814	5e-05	0.00220892
ENSRNOG00000011826	Lzts1	19.0349	14.4408	-0.398493	-1.83988	0.001	0.0294245
ENSRNOG00000011913	Cp	4.04045	16.8294	2.0584	3.67782	5e-05	0.00220892
ENSRNOG00000011971	C1s	2.56782	9.03601	1.81514	5.71825	5e-05	0.00220892
ENSRNOG00000011989	Vat1l	9.34799	5.56433	-0.748449	-2.84149	5e-05	0.00220892
ENSRNOG00000012172	Spi1	2.53439	7.48321	1.56202	4.35471	5e-05	0.00220892
ENSRNOG00000012175	Nfatc2	3.39782	2.11984	-0.680652	-2.05617	0.0007	0.0220535
ENSRNOG00000012228	Skap2	5.39175	8.79288	0.705582	2.16351	0.00015	0.00595229
ENSRNOG00000012280	Ptx3	1.34361	5.31395	1.98367	4.12327	5e-05	0.00220892
ENSRNOG00000012478	Shox2	2.47587	0.0692188	-5.16063	-3.96251	5e-05	0.00220892
ENSRNOG00000012481	Ppm1j	0.99588	2.06489	1.05202	2.23382	0.00045	0.0152229
ENSRNOG00000012543	Mcm3	0.746021	4.24119	2.50718	5.94658	5e-05	0.00220892
ENSRNOG00000012714	RGD1564149	1.16861	2.39579	1.03571	2.05569	0.0006	0.0195344
ENSRNOG00000012749	C1qb	23.123	46.0255	0.993105	3.91802	5e-05	0.00220892
ENSRNOG00000012779	Msr1	0.0586889	1.34237	4.51556	6.57885	5e-05	0.00220892
ENSRNOG00000012804	C1qc	16.1425	28.0347	0.796345	2.87358	5e-05	0.00220892
ENSRNOG00000012807	C1qa	39.6913	54.3439	0.453295	1.90715	0.00095	0.0282195
ENSRNOG00000012843	Aspg	0.419313	2.07046	2.30386	4.37108	5e-05	0.00220892
ENSRNOG00000012865	Parp3	2.89873	6.02741	1.05612	3.00971	5e-05	0.00220892
ENSRNOG00000012876	Slc6a13	3.3595	2.02892	-0.727535	-1.78581	0.00195	0.0496089
ENSRNOG00000012878	Atp7b	2.03031	1.07777	-0.913646	-2.64646	5e-05	0.00220892
ENSRNOG00000012881	Fgl2	1.21957	3.96597	1.7013	3.26879	5e-05	0.00220892
ENSRNOG00000012886	Maff	0.621218	3.62404	2.54443	5.02531	5e-05	0.00220892
ENSRNOG00000012956	Tgm2	3.41968	10.7115	1.64723	5.89812	5e-05	0.00220892
ENSRNOG00000012989	Serinc2	11.6255	7.93536	-0.550931	-1.89918	0.00095	0.0282195
ENSRNOG00000013014	Cyba	6.82845	20.9697	1.61867	4.35841	5e-05	0.00220892
ENSRNOG00000013171	Grm2	9.88926	5.52692	-0.839388	-3.38457	5e-05	0.00220892
ENSRNOG00000013190	Rnaset2	18.1617	27.1989	0.582647	2.05784	0.00035	0.012349
ENSRNOG00000013267	Helz2	0.733003	1.22522	0.741149	2.11102	0.0005	0.0165552
ENSRNOG00000013309	Pik3ap1	1.34009	3.99698	1.57658	4.38905	5e-05	0.00220892
ENSRNOG00000013564	Dok3	0.826439	1.86953	1.17769	2.17496	0.00065	0.0209005
ENSRNOG00000013578	Trem2	5.11441	2.43526	-1.07049	-2.40221	0.0002	0.00770123
ENSRNOG00000013589	Cxcl12	14.2299	10.2806	-0.469002	-2.10177	0.0003	0.0109311
ENSRNOG00000013641	Myo7a	0.351048	0.865952	1.30262	2.99461	5e-05	0.00220892
ENSRNOG00000013668	Capg	1.18314	4.52735	1.93605	4.08501	5e-05	0.00220892
ENSRNOG00000013727	Ndc80	0.242211	0.72136	1.57445	2.43396	0.00015	0.00595229
ENSRNOG00000013820	Tnfrsf14	0.139668	1.13711	3.0253	3.85087	5e-05	0.00220892
ENSRNOG00000013886	Fyb1	1.07137	4.21199	1.97504	5.93472	5e-05	0.00220892
ENSRNOG00000013902	P2ry12	14.9083	7.00635	-1.08938	-2.18667	0.0009	0.0270956
ENSRNOG00000013934	Dennd2b	16.6819	11.8478	-0.493661	-2.19877	0.0002	0.00770123
ENSRNOG00000013938	Tshz3	3.29166	2.00641	-0.714202	-2.31719	0.00015	0.00595229
ENSRNOG00000013967	Blnk	3.97163	6.74624	0.764354	2.26744	0.00025	0.00930489
ENSRNOG00000013970	Cdt1	0.484042	1.89904	1.97207	3.75447	5e-05	0.00220892
ENSRNOG00000013973	Lcn2	0.589161	39.2823	6.05907	9.65229	5e-05	0.00220892
ENSRNOG00000014010	Gfra2	4.94918	2.65376	-0.899152	-2.68197	5e-05	0.00220892
ENSRNOG00000014079	Stat1	11.1068	16.2253	0.546808	2.38017	5e-05	0.00220892
ENSRNOG00000014143	Col24a1	1.42672	0.759949	-0.908727	-2.15726	0.00045	0.0152229
ENSRNOG00000014201	Manf	58.775	79.289	0.431918	1.84813	0.00135	0.037131
ENSRNOG00000014258	Rab32	0.604547	2.48838	2.04128	4.56039	5e-05	0.00220892
ENSRNOG00000014288	Fn1	6.15795	9.17419	0.575133	2.48111	5e-05	0.00220892
ENSRNOG00000014294	Ptpn6	3.79729	9.87893	1.37938	4.36216	5e-05	0.00220892
ENSRNOG00000014333	Vcam1	13.3417	18.9772	0.508325	2.11915	0.0004	0.0137099
ENSRNOG00000014336	Mcm5	0.43639	3.77626	3.11327	6.51712	5e-05	0.00220892
ENSRNOG00000014350	Ccn1	0.616269	1.78438	1.53379	2.86285	5e-05	0.00220892
ENSRNOG00000014373	Trim66	1.47499	0.794388	-0.892791	-2.1783	0.0001	0.00414761
ENSRNOG00000014464	Tnfsf13b	0.416978	1.32526	1.66823	2.10877	0.00015	0.00595229
ENSRNOG00000014465	Oca2	0.26831	0.696809	1.37686	2.18008	0.00045	0.0152229
ENSRNOG00000014496	Coro6	9.72948	5.66048	-0.781438	-2.57472	5e-05	0.00220892
ENSRNOG00000014524	S1pr3	3.21538	8.97331	1.48065	5.24294	5e-05	0.00220892
ENSRNOG00000014532	Lbp	0.108065	1.45611	3.75215	4.61226	5e-05	0.00220892
ENSRNOG00000014660	Usp53	6.14698	8.92163	0.537429	2.26722	0.0001	0.00414761
ENSRNOG00000014751	Ret	2.17788	4.55757	1.06534	3.72972	5e-05	0.00220892
ENSRNOG00000014832	Mapkapk3	5.10355	7.31345	0.51905	1.77893	0.0017	0.0444079
ENSRNOG00000014838	Glipr2	1.62118	8.11517	2.32357	4.59172	5e-05	0.00220892
ENSRNOG00000014859	Rnf152	1.35368	0.641052	-1.07837	-2.66674	5e-05	0.00220892
ENSRNOG00000014936	Ifitm2	7.11627	14.8657	1.06279	2.59678	5e-05	0.00220892
ENSRNOG00000014956	Slc11a1	3.00265	9.33501	1.63642	2.93016	5e-05	0.00220892
ENSRNOG00000014961	Pdpn	15.7047	28.1936	0.844175	3.44419	5e-05	0.00220892
ENSRNOG00000015078	Ifitm3	12.672	47.8855	1.91795	5.93171	5e-05	0.00220892
ENSRNOG00000015278	Myl12a	23.4614	34.1788	0.54281	2.03086	0.00045	0.0152229
ENSRNOG00000015382	Arid5a	4.23024	7.19063	0.76538	2.36995	5e-05	0.00220892
ENSRNOG00000015397	Cpne7	70.6708	98.1177	0.473398	2.17348	0.0001	0.00414761
ENSRNOG00000015441	Il4r	3.88709	6.26814	0.689348	2.40269	5e-05	0.00220892
ENSRNOG00000015496	Tpm4	28.3174	49.3843	0.802364	3.14622	5e-05	0.00220892
ENSRNOG00000015550	Ptgds	461.795	203.478	-1.18238	-4.60679	5e-05	0.00220892
ENSRNOG00000015668	Ccl19	1.60483	6.83495	2.09051	3.48813	5e-05	0.00220892
ENSRNOG00000015773	Il21r	0.226383	0.862636	1.92999	2.94764	5e-05	0.00220892
ENSRNOG00000015894	Dock8	3.12893	6.95916	1.15324	2.96004	5e-05	0.00220892
ENSRNOG00000015948	Slc1a5	1.27297	3.35329	1.39738	3.3064	5e-05	0.00220892
ENSRNOG00000015999	Cirbp	47.1006	33.6101	-0.486849	-2.08095	0.0005	0.0165552
ENSRNOG00000016147	Slc17a6	6.92792	3.61572	-0.938138	-3.25962	5e-05	0.00220892
ENSRNOG00000016275	Ttr	127.866	44.2143	-1.53205	-4.70081	5e-05	0.00220892
ENSRNOG00000016316	Mcm2	1.7107	4.60726	1.42932	4.15342	5e-05	0.00220892
ENSRNOG00000016367	Vasp	12.1538	19.7902	0.703381	2.27535	5e-05	0.00220892
ENSRNOG00000016372	Slc12a7	1.56666	2.50074	0.674662	1.99271	0.00065	0.0209005
ENSRNOG00000016378	Map3k8	0.52725	1.04959	0.993266	1.91934	0.0016	0.0422915
ENSRNOG00000016413	Pstpip1	0.944535	3.38895	1.84316	3.90388	5e-05	0.00220892
ENSRNOG00000016496	Ctsc	3.44946	7.52007	1.12437	3.23422	5e-05	0.00220892
ENSRNOG00000016575	Tnfrsf1b	1.07969	1.89647	0.812692	1.88178	0.00105	0.030607
ENSRNOG00000016581	Serpinb1a	1.11953	2.45723	1.13414	2.09435	0.0007	0.0220535
ENSRNOG00000016654	Galr1	0.146574	0.677835	2.2093	2.86465	0.00015	0.00595229
ENSRNOG00000016687	Ssc5d	2.64618	4.03135	0.607353	2.04415	0.00025	0.00930489
ENSRNOG00000016794	Phyhd1	13.3794	23.0145	0.782528	2.81724	5e-05	0.00220892
ENSRNOG00000016818	Fgfr3	33.447	25.2826	-0.403731	-1.87683	0.00075	0.0232993
ENSRNOG00000016831	Serpinh1	34.0164	51.5076	0.598555	2.54205	5e-05	0.00220892
ENSRNOG00000016866	Fhl2	18.9958	12.8419	-0.564826	-1.88262	0.0009	0.0270956
ENSRNOG00000016977	Calb2	9.09011	4.91946	-0.885799	-2.58362	5e-05	0.00220892
ENSRNOG00000016978	LOC308990	0.474193	1.26081	1.41081	2.52135	0.0002	0.00770123
ENSRNOG00000017123	B2m	156.056	238.145	0.609772	2.75719	5e-05	0.00220892
ENSRNOG00000017386	Il11	0.401239	1.44112	1.84466	2.68537	5e-05	0.00220892
ENSRNOG00000017414	Irf7	1.90917	7.22377	1.9198	1.91277	0.00115	0.0327267
ENSRNOG00000017469	Anxa1	2.04321	4.01899	0.975999	2.18317	0.0004	0.0137099
ENSRNOG00000017539	Mmp9	0.995972	2.10338	1.07853	2.35473	0.0001	0.00414761
ENSRNOG00000017702	Gpld1	17.3394	12.1881	-0.508584	-2.16944	5e-05	0.00220892
ENSRNOG00000017819	Cd14	0.765393	9.19564	3.58668	7.6224	5e-05	0.00220892
ENSRNOG00000017869	Irf8	4.08121	10.5794	1.37419	4.77165	5e-05	0.00220892
ENSRNOG00000017969	Olfm3	6.4741	4.63047	-0.48352	-1.78904	0.0016	0.0422915
ENSRNOG00000017980	Itgal	0.618033	4.45553	2.84984	7.28726	5e-05	0.00220892
ENSRNOG00000018086	Slc22a8	7.97227	5.38365	-0.566407	-1.86351	0.0013	0.0363324
ENSRNOG00000018087	Vim	45.2121	104.078	1.20288	5.5063	5e-05	0.00220892
ENSRNOG00000018215	Slc22a6	2.22046	0.384459	-2.52996	-4.34182	5e-05	0.00220892
ENSRNOG00000018241	Ank1	8.90923	6.64522	-0.422984	-1.75473	0.00185	0.0476872
ENSRNOG00000018247	Dhx58	1.47008	3.53822	1.26713	3.27349	5e-05	0.00220892
ENSRNOG00000018294	Hspa5	116.589	161.184	0.467274	2.15709	0.00025	0.00930489
ENSRNOG00000018371	Tubb6	2.41116	5.48913	1.18685	3.06409	5e-05	0.00220892
ENSRNOG00000018414	Csf1r	24.964	32.865	0.396702	1.81593	0.0018	0.046785
ENSRNOG00000018488	Cd40	0.589538	1.45036	1.29875	2.11232	0.00095	0.0282195
ENSRNOG00000018570	C1qtnf3	0.529918	0.161159	-1.71728	-1.98718	0.0019	0.0486544
ENSRNOG00000018606	Olr59	0.866322	0.272113	-1.6707	-2.71842	0.0001	0.00414761
ENSRNOG00000018680	Rpl17	71.9397	35.308	-1.02679	-2.08928	0.0007	0.0220535
ENSRNOG00000018694	Lipg	0.535035	0.214728	-1.31713	-2.19313	0.0007	0.0220535
ENSRNOG00000018706	Il15ra	0.139118	0.638682	2.19879	2.79487	0.0005	0.0165552
ENSRNOG00000018836	RGD1559896	66.2146	49.4524	-0.421109	-1.98975	0.0004	0.0137099
ENSRNOG00000018892	Hcrt	3.95538	0.974912	-2.02047	-2.76025	0.00025	0.00930489
ENSRNOG00000018915	Tagap	0.264956	0.686176	1.37283	2.31813	0.0003	0.0109311
ENSRNOG00000018969	Gpatch4	11.6864	16.7354	0.518072	1.96549	0.00085	0.0257894
ENSRNOG00000019041	Psme1	21.2112	36.331	0.776374	2.29816	0.0001	0.00414761
ENSRNOG00000019048	Sod2	62.7935	83.2017	0.405998	1.92203	0.00085	0.0257894
ENSRNOG00000019050	Ifit1	0.237615	1.34659	2.50261	3.19536	5e-05	0.00220892
ENSRNOG00000019141	Ch25h	2.32954	9.39832	2.01236	4.83459	5e-05	0.00220892
ENSRNOG00000019142	Fas	0.321033	0.857569	1.41753	2.36592	0.00025	0.00930489
ENSRNOG00000019179	Ggta1	2.77172	6.28835	1.1819	2.91523	5e-05	0.00220892
ENSRNOG00000019270	P2ry6	1.29349	3.31893	1.35945	3.34387	5e-05	0.00220892
ENSRNOG00000019311	Nfkb2	1.60859	4.72546	1.55466	4.36959	5e-05	0.00220892
ENSRNOG00000019330	Procr	0.604467	1.82221	1.59195	2.69166	5e-05	0.00220892
ENSRNOG00000019387	Ifi30	6.2736	13.6438	1.12088	3.38813	5e-05	0.00220892
ENSRNOG00000019404	Hhatl	3.92595	1.73572	-1.17751	-2.81198	5e-05	0.00220892
ENSRNOG00000019430	Coro1a	44.8339	62.5236	0.47981	2.19535	5e-05	0.00220892
ENSRNOG00000019440	Kcnn4	0.379566	1.25353	1.72358	2.50897	0.00035	0.012349
ENSRNOG00000019478	Irf9	12.7975	18.4118	0.524772	1.95766	0.0009	0.0270956
ENSRNOG00000019494	Psmb10	12.9688	22.1008	0.769052	2.54927	5e-05	0.00220892
ENSRNOG00000019549	Akap12	10.381	7.5432	-0.460695	-1.99207	0.0005	0.0165552
ENSRNOG00000019573	Lcat	9.93337	5.33266	-0.897427	-2.62591	5e-05	0.00220892
ENSRNOG00000019675	Pycard	1.69773	5.61652	1.72607	3.42542	5e-05	0.00220892
ENSRNOG00000019689	Vwf	9.63064	13.0201	0.435036	1.99389	0.00035	0.012349
ENSRNOG00000019728	Itgam	2.93487	14.4143	2.29613	7.77912	5e-05	0.00220892
ENSRNOG00000019741	Isyna1	20.0853	27.3825	0.447118	1.90239	0.00115	0.0327267
ENSRNOG00000019742	Stat3	14.2891	25.669	0.845115	3.88107	5e-05	0.00220892
ENSRNOG00000019810	Des	1.73556	5.12099	1.56102	3.85436	5e-05	0.00220892
ENSRNOG00000019822	Gadd45b	7.81746	11.5777	0.566572	1.77409	0.00155	0.0411793
ENSRNOG00000019838	Gmfg	3.3765	12.3797	1.87438	3.75126	5e-05	0.00220892
ENSRNOG00000019851	Cox6a2	1.13243	4.22785	1.9005	2.42642	0.00085	0.0257894
ENSRNOG00000019854	Napsa	0.421836	1.12725	1.41806	2.35295	0.00035	0.012349
ENSRNOG00000019985	Asic4	4.67676	2.48858	-0.910186	-2.5972	5e-05	0.00220892
ENSRNOG00000020060	Atf5	51.6479	70.6988	0.452974	1.98153	0.00065	0.0209005
ENSRNOG00000020182	Mvp	5.89	11.3093	0.941169	2.75914	5e-05	0.00220892
ENSRNOG00000020300	Lsp1	2.14906	18.0696	3.07179	7.62443	5e-05	0.00220892
ENSRNOG00000020369	Igf2	31.2851	14.4305	-1.11635	-4.16715	5e-05	0.00220892
ENSRNOG00000020465	Ripk3	0.460313	2.33757	2.34432	4.3024	5e-05	0.00220892
ENSRNOG00000020467	Nrep	60.2153	33.4401	-0.84855	-2.63828	5e-05	0.00220892
ENSRNOG00000020489	Tmem145	23.666	15.2939	-0.629863	-2.63883	5e-05	0.00220892
ENSRNOG00000020505	Map4k1	0.952715	1.95644	1.03812	2.36611	0.0001	0.00414761
ENSRNOG00000020519	Olfm2	7.45281	5.11831	-0.542117	-2.16521	0.00015	0.00595229
ENSRNOG00000020652	Tgfb1	5.91883	11.6909	0.982003	3.37619	5e-05	0.00220892
ENSRNOG00000020679	Icam1	1.72014	8.04898	2.22628	6.07031	5e-05	0.00220892
ENSRNOG00000020699	Cd37	2.92036	5.12721	0.812028	1.96438	0.0013	0.0363324
ENSRNOG00000020726	Sipa1	7.17922	9.93443	0.46861	1.8397	0.0013	0.0363324
ENSRNOG00000020845	Tyrobp	9.98672	30.7319	1.62166	4.38408	5e-05	0.00220892
ENSRNOG00000020918	Ccnd1	13.4126	25.1113	0.904746	4.0248	5e-05	0.00220892
ENSRNOG00000020951	Slc4a1	0.608213	0.263357	-1.20756	-2.15408	0.0004	0.0137099
ENSRNOG00000020991	Ms4a6a	0.420713	1.71123	2.02413	3.77649	5e-05	0.00220892
ENSRNOG00000021062	Fxyd5	11.546	28.1064	1.28351	4.04936	5e-05	0.00220892
ENSRNOG00000021084	AABR07006310.1	4.87391	13.5679	1.47705	4.45829	5e-05	0.00220892
ENSRNOG00000021161	Fermt3	2.68612	6.113	1.18636	2.46007	0.00015	0.00595229
ENSRNOG00000021199	Fcgr1a	2.0723	6.31701	1.60801	3.69561	5e-05	0.00220892
ENSRNOG00000021256	Adra1d	25.9476	34.7959	0.423317	1.94905	0.0004	0.0137099
ENSRNOG00000021437	AABR07073181.1	0.830673	1.39117	0.743949	2.1345	0.0003	0.0109311
ENSRNOG00000021441	Reln	6.31891	4.7495	-0.4119	-1.84337	0.00135	0.037131
ENSRNOG00000021802	Isg15	1.5919	5.86668	1.88179	4.15553	5e-05	0.00220892
ENSRNOG00000021814	Tnfrsf25	11.2193	16.0732	0.518673	1.88535	0.001	0.0294245
ENSRNOG00000021856	Lat2	3.56577	11.0538	1.63226	3.4758	5e-05	0.00220892
ENSRNOG00000022084	Sox14	0.727574	0	0	0	5e-05	0.00220892
ENSRNOG00000022136	LOC685680	1.87144	0.884238	-1.08164	-1.94955	0.0014	0.038103
ENSRNOG00000022218	Ifi44	3.21087	6.35764	0.985526	2.7248	5e-05	0.00220892
ENSRNOG00000022386	Opalin	74.8675	47.8209	-0.646697	-3.03414	5e-05	0.00220892
ENSRNOG00000022565	Lrrc25	0.239158	1.97902	3.04875	4.93446	5e-05	0.00220892
ENSRNOG00000022640	AABR07003235.1	0.230254	1.64115	2.83341	3.97376	5e-05	0.00220892
ENSRNOG00000022769	Sp100	1.23021	2.84947	1.21179	2.1635	0.0007	0.0220535
ENSRNOG00000022800	Sp140	0.97621	2.25101	1.20531	2.699	5e-05	0.00220892
ENSRNOG00000022839	Ifit3	0.744174	4.25961	2.51701	5.31131	5e-05	0.00220892
ENSRNOG00000022921	Dact2	9.19943	6.51138	-0.498581	-1.82155	0.00155	0.0411793
ENSRNOG00000023077	Cpne9	10.4099	5.68757	-0.872079	-2.73749	5e-05	0.00220892
ENSRNOG00000023109	Icoslg	3.73546	6.12873	0.714303	2.3295	0.0001	0.00414761
ENSRNOG00000023143	Nlrp1a	0.221272	0.575568	1.37917	2.72704	5e-05	0.00220892
ENSRNOG00000023258	Nfkb1	7.41291	10.1563	0.454265	1.8404	0.0011	0.0317089
ENSRNOG00000023334	Parp14	0.833149	1.97756	1.24707	3.66718	5e-05	0.00220892
ENSRNOG00000023338	Tspan2	56.973	36.4476	-0.644455	-3.01877	5e-05	0.00220892
ENSRNOG00000023340	Tmem72	0.476794	0.132991	-1.84204	-2.839	0.0001	0.00414761
ENSRNOG00000023400	Dtx3l	0.724211	1.45385	1.0054	2.52028	0.0001	0.00414761
ENSRNOG00000023410	Apol9a	0.733567	1.90579	1.37739	2.47056	0.0002	0.00770123
ENSRNOG00000023428	Pik3r5	0.59744	1.56252	1.38701	3.31734	5e-05	0.00220892
ENSRNOG00000023463	Parp9	2.92318	4.51405	0.626883	1.96338	0.0008	0.024754
ENSRNOG00000023546	Hspb1	4.36538	28.6675	2.71524	7.1874	5e-05	0.00220892
ENSRNOG00000023628	Tmem106a	0.291421	0.96495	1.72735	2.80864	0.00015	0.00595229
ENSRNOG00000023851	Igsf3	4.8066	3.29318	-0.545534	-2.14196	0.0005	0.0165552
ENSRNOG00000023908	Egfem1	1.51343	0.762784	-0.988479	-1.89405	0.0017	0.0444079
ENSRNOG00000023969	Herc6	2.79796	5.58945	0.998334	3.29495	5e-05	0.00220892
ENSRNOG00000024120	Rxfp1	1.90169	1.09032	-0.802534	-2.4494	5e-05	0.00220892
ENSRNOG00000024159	Fcer1g	20.9117	46.2917	1.14644	3.76171	5e-05	0.00220892
ENSRNOG00000024207	Fgfrl1	3.65235	6.26394	0.778244	2.85572	5e-05	0.00220892
ENSRNOG00000024277	AABR07035470.1	2.28952	13.3765	2.54658	5.00273	5e-05	0.00220892
ENSRNOG00000024382	Fcgr3a	1.86515	5.77613	1.63081	2.05682	0.0016	0.0422915
ENSRNOG00000024818	Eva1b	5.51356	9.0463	0.714343	1.92482	0.00145	0.0391224
ENSRNOG00000024899	Cxcl13	0.195973	18.1613	6.53407	7.55036	5e-05	0.00220892
ENSRNOG00000025476	Tmem252	0.906373	1.71036	0.916126	1.84226	0.00185	0.0476872
ENSRNOG00000025691	Pla2g7	26.804	17.725	-0.596666	-2.29537	5e-05	0.00220892
ENSRNOG00000026306	Clec5a	0.354818	3.3031	3.21867	4.78544	5e-05	0.00220892
ENSRNOG00000026605	Ifi27l2b	3.07974	7.42645	1.26986	2.11584	0.00065	0.0209005
ENSRNOG00000026643	Chordc1	12.2194	16.6457	0.445978	1.88947	0.00095	0.0282195
ENSRNOG00000026644	Glipr1	2.324	4.48237	0.94765	1.99691	0.0007	0.0220535
ENSRNOG00000026647	Cxcl16	2.61081	16.1462	2.62863	6.91177	5e-05	0.00220892
ENSRNOG00000026653	Hcar2	0.905833	4.65545	2.3616	4.30874	5e-05	0.00220892
ENSRNOG00000026679	Scn4b	10.5402	7.73032	-0.4473	-1.83832	0.00185	0.0476872
ENSRNOG00000026870	Clic6	2.56955	1.41981	-0.855814	-1.95247	0.0014	0.038103
ENSRNOG00000026941	Tril	41.4125	31.7442	-0.383573	-1.81801	0.0012	0.0339022
ENSRNOG00000026953	Gpr88	1.7668	0.768939	-1.2002	-2.92405	5e-05	0.00220892
ENSRNOG00000026963	Hsp90b1	157.066	216.656	0.464033	2.05807	0.0002	0.00770123
ENSRNOG00000027024	Rgs16	4.95078	9.14456	0.885257	2.91214	5e-05	0.00220892
ENSRNOG00000027271	RGD1359290	5.16884	10.0648	0.9614	2.16247	0.00055	0.0180574
ENSRNOG00000027736	Cnn1	0.304529	1.23416	2.01888	2.72649	5e-05	0.00220892
ENSRNOG00000027787	Cdc6	0.173608	0.471428	1.4412	2.06245	0.0014	0.038103
ENSRNOG00000027799	Tmie	1.89757	3.28369	0.791162	2.0922	0.0005	0.0165552
ENSRNOG00000027971	Lrrc31	0.28488	0.863864	1.60045	3.11759	5e-05	0.00220892
ENSRNOG00000028016	AABR07021402.1	1.7167	6.49529	1.91976	3.05618	5e-05	0.00220892
ENSRNOG00000028041	Tnnt1	6.44132	3.21991	-1.00034	-2.05141	0.00075	0.0232993
ENSRNOG00000028137	Mki67	0.400086	0.714732	0.837094	2.1248	0.00035	0.012349
ENSRNOG00000028566	Pld4	6.77278	12.8937	0.928846	3.23037	5e-05	0.00220892
ENSRNOG00000028622	Pnpla1	2.38335	0.953099	-1.32229	-2.77327	5e-05	0.00220892
ENSRNOG00000028685	Shf	21.775	14.862	-0.551045	-2.15332	0.0004	0.0137099
ENSRNOG00000028801	Gsap	0.425148	1.09733	1.36796	2.75872	5e-05	0.00220892
ENSRNOG00000028814	Oasl2	2.50462	7.17363	1.51811	4.67237	5e-05	0.00220892
ENSRNOG00000028895	Rtp4	1.3098	2.80583	1.09908	2.42758	5e-05	0.00220892
ENSRNOG00000029191	LOC685067	0.90518	3.55626	1.97408	4.16107	5e-05	0.00220892
ENSRNOG00000029262	AABR07053166.1	1.37117	3.91365	1.51311	2.17805	0.00075	0.0232993
ENSRNOG00000029386	RT1-N2	17.8242	7.41578	-1.26516	-2.69614	5e-05	0.00220892
ENSRNOG00000029401	Actg2	0.170708	1.35907	2.99301	3.22254	0.0001	0.00414761
ENSRNOG00000029500	Tapbp	10.7748	18.4958	0.779541	2.25419	5e-05	0.00220892
ENSRNOG00000029658	Rnf213	1.09811	1.81806	0.727373	2.69826	5e-05	0.00220892
ENSRNOG00000029662	Wdfy4	0.315826	0.800967	1.34261	3.28629	5e-05	0.00220892
ENSRNOG00000029682	Clic1	9.16088	28.253	1.62485	3.11589	5e-05	0.00220892
ENSRNOG00000029768	Ccl12	0	1.4102	0	0	5e-05	0.00220892
ENSRNOG00000029886	Hba-a1	313.759	149.525	-1.06927	-4.66071	5e-05	0.00220892
ENSRNOG00000029903	Spock3	27.7995	21.1945	-0.391366	-1.78903	0.0015	0.0401933
ENSRNOG00000030016	Robo3	8.61793	5.88804	-0.549554	-2.30156	0.0001	0.00414761
ENSRNOG00000030118	Msn	10.8456	21.8334	1.00943	3.82443	5e-05	0.00220892
ENSRNOG00000030210	Fndc1	1.00235	0.517292	-0.954334	-2.2527	0.00025	0.00930489
ENSRNOG00000030253	Tafa3	1.17753	3.2851	1.48017	2.06169	0.00145	0.0391224
ENSRNOG00000030467	Ube2l6	1.46854	3.07962	1.06837	2.21996	0.0004	0.0137099
ENSRNOG00000030625	Tf	316.436	473.94	0.582791	2.23987	0.0001	0.00414761
ENSRNOG00000030688	Lrrc2	1.99909	3.54656	0.827077	2.24453	0.00025	0.00930489
ENSRNOG00000030930	Samsn1	0.233637	1.6965	2.86022	3.48723	5e-05	0.00220892
ENSRNOG00000031058	Was	1.10151	2.51617	1.19175	2.38246	5e-05	0.00220892
ENSRNOG00000031138	Irgm	2.60808	5.22328	1.00197	2.81875	5e-05	0.00220892
ENSRNOG00000031163	Nfkbiz	1.1032	3.34068	1.59845	3.79823	5e-05	0.00220892
ENSRNOG00000031312	Tnfrsf1a	5.78552	12.8489	1.15113	4.00268	5e-05	0.00220892
ENSRNOG00000031475	Col16a1	13.9409	20.3487	0.545615	2.50564	5e-05	0.00220892
ENSRNOG00000031743	Gbp2	3.36722	8.05632	1.25857	3.86449	5e-05	0.00220892
ENSRNOG00000031916	Timeless	0.646405	1.6368	1.34037	3.16657	5e-05	0.00220892
ENSRNOG00000032240	Gbp5	1.73886	4.35105	1.32322	3.61083	5e-05	0.00220892
ENSRNOG00000032436	Tmod3	13.6906	19.5615	0.514829	1.94706	0.001	0.0294245
ENSRNOG00000032941	Mab21l1	0.831192	0.254799	-1.70582	-2.62745	0.00025	0.00930489
ENSRNOG00000032997	AY172581.20	14551.9	24304.5	0.740013	1.92814	0.0015	0.0401933
ENSRNOG00000033119	Plcb4	6.04104	3.86798	-0.643216	-2.35873	5e-05	0.00220892
ENSRNOG00000033192	Osmr	0.718216	1.51835	1.08001	2.27264	0.00015	0.00595229
ENSRNOG00000033220	Oas1f	1.20188	2.67595	1.15476	2.31605	5e-05	0.00220892
ENSRNOG00000033444	F10	0.358603	1.58177	2.14108	3.54542	5e-05	0.00220892
ENSRNOG00000033693	AC135826.1	0.332766	1.0004	1.588	3.54214	5e-05	0.00220892
ENSRNOG00000033697	Casp4	2.44441	5.90801	1.27319	2.93633	5e-05	0.00220892
ENSRNOG00000033747	Sp110	2.50658	5.93171	1.24273	3.28372	5e-05	0.00220892
ENSRNOG00000036677	Slc16a3	0.657965	2.10399	1.67704	3.32787	5e-05	0.00220892
ENSRNOG00000036834	Gpr84	2.87729	9.83578	1.77333	4.7421	5e-05	0.00220892
ENSRNOG00000037113	Slfn2	2.9182	6.18441	1.08356	2.94338	5e-05	0.00220892
ENSRNOG00000037196	Spag17	0.383851	1.02799	1.42121	3.34439	5e-05	0.00220892
ENSRNOG00000037198	Usp18	1.33637	3.06114	1.19574	2.58131	0.0001	0.00414761
ENSRNOG00000037247	Rras	13.6065	19.8718	0.546423	1.78507	0.0019	0.0486544
ENSRNOG00000037432	Exo5	2.92748	4.68833	0.679416	1.87842	0.00165	0.0433925
ENSRNOG00000037563	Cd68	1.40049	3.87915	1.46981	2.87149	5e-05	0.00220892
ENSRNOG00000037814	Cxcl17	1.58044	3.45181	1.12702	1.9829	0.00165	0.0433925
ENSRNOG00000038722	Tlr1	0.256685	1.48983	2.53708	4.18029	5e-05	0.00220892
ENSRNOG00000038881	Hcls1	2.00213	7.75851	1.95425	5.18965	5e-05	0.00220892
ENSRNOG00000038891	Grxcr1	1.42452	3.08238	1.11357	2.08844	0.0007	0.0220535
ENSRNOG00000038999	RT1-A1	4.56154	14.2138	1.6397	2.45873	5e-05	0.00220892
ENSRNOG00000039048	Cd200r1	0.134775	0.565246	2.06832	2.71899	0.00025	0.00930489
ENSRNOG00000039107	Mfrp	2.53027	0.691761	-1.87094	-3.63702	5e-05	0.00220892
ENSRNOG00000039152	Frem3	0.873842	1.72385	0.980188	2.79546	5e-05	0.00220892
ENSRNOG00000040287	Cyp1b1	4.36608	7.74399	0.826739	2.66082	5e-05	0.00220892
ENSRNOG00000042139	Clec4a1	0.920581	2.57444	1.48364	2.93359	5e-05	0.00220892
ENSRNOG00000042353	Mlkl	0.208028	0.616688	1.56776	2.51235	0.0002	0.00770123
ENSRNOG00000042690	Zmat4	11.7673	8.43212	-0.480821	-2.01915	0.00035	0.012349
ENSRNOG00000042741	Adgb	0.475528	1.13434	1.25425	2.80383	5e-05	0.00220892
ENSRNOG00000042825	Cd300le	0.749553	2.3515	1.64948	2.26566	0.0012	0.0339022
ENSRNOG00000042838	Junb	22.5331	37.3862	0.730459	3.10128	5e-05	0.00220892
ENSRNOG00000043098	Mt2A	7.54401	21.8061	1.53133	3.06637	5e-05	0.00220892
ENSRNOG00000043416	Bcl3	0.362774	3.89817	3.42565	5.96265	5e-05	0.00220892
ENSRNOG00000043451	Spp1	1.19493	15.8289	3.72756	8.21521	5e-05	0.00220892
ENSRNOG00000043465	Arc	18.3131	24.8605	0.440981	1.9676	0.00055	0.0180574
ENSRNOG00000043486	Tnfrsf26	0.252669	0.794942	1.6536	2.56083	0.0001	0.00414761
ENSRNOG00000045829	Thbs1	1.04635	2.77407	1.40663	3.48567	5e-05	0.00220892
ENSRNOG00000045967	AABR07064061.1	3.04323	5.26645	0.791229	1.96406	0.0013	0.0363324
ENSRNOG00000045989	Hba-a3	12.8968	5.92428	-1.1223	-2.13405	0.00075	0.0232993
ENSRNOG00000046001	AABR07030823.1	6.31885	11.0062	0.800589	2.64087	5e-05	0.00220892
ENSRNOG00000046186	AABR07030156.1	0	3.20692	0	0	5e-05	0.00220892
ENSRNOG00000046254	Adgre1	2.8735	8.42432	1.55175	5.20693	5e-05	0.00220892
ENSRNOG00000046452	Fcgr2b	2.69176	7.7538	1.52635	3.13879	5e-05	0.00220892
ENSRNOG00000046834	C3	6.88831	31.6631	2.20058	9.34108	5e-05	0.00220892
ENSRNOG00000047102	Popdc3	1.82882	3.36164	0.878249	1.88804	0.0015	0.0401933
ENSRNOG00000047314	Tk1	2.04322	3.47756	0.767228	1.97447	0.00085	0.0257894
ENSRNOG00000047321	Hba-a2	138.347	66.292	-1.06138	-4.17132	5e-05	0.00220892
ENSRNOG00000047455	Cdhr3	0.683014	0.286695	-1.2524	-1.95539	0.00145	0.0391224
ENSRNOG00000047606	Bcl2a1	0.970914	3.0757	1.6635	2.63997	0.00015	0.00595229
ENSRNOG00000047647	Il2ra	0.148812	1.00184	2.75108	3.76727	5e-05	0.00220892
ENSRNOG00000047706	LOC103690108	21.7548	50.6227	1.21845	4.01251	5e-05	0.00220892
ENSRNOG00000047800	C5ar1	0.60227	2.06454	1.77734	3.37439	5e-05	0.00220892
ENSRNOG00000047931	Tmsb4x	1326.86	1767.49	0.413693	1.77778	0.00195	0.0496089
ENSRNOG00000048222	Nlrc5	0.312275	0.760469	1.28407	2.62045	5e-05	0.00220892
ENSRNOG00000048411	Uhrf1	2.36669	4.07398	0.783567	2.32263	0.0001	0.00414761
ENSRNOG00000048433	Tshz2	25.2948	13.4403	-0.912273	-3.92396	5e-05	0.00220892
ENSRNOG00000048831	Sowahc	1.34765	2.26895	0.751574	2.13483	0.0005	0.0165552
ENSRNOG00000049115	Ccr5	4.20902	7.89848	0.908089	2.99915	5e-05	0.00220892
ENSRNOG00000049517	Tnfaip3	2.69306	5.58842	1.0532	3.00891	5e-05	0.00220892
ENSRNOG00000049882	Adcyap1	9.37683	4.43319	-1.08075	-3.37401	5e-05	0.00220892
ENSRNOG00000049918	Lrg1	2.93671	10.5097	1.83945	4.76702	5e-05	0.00220892
ENSRNOG00000050190	Eng	11.0305	15.1143	0.454415	1.84406	0.00125	0.0352509
ENSRNOG00000050197	Pdia6	61.9754	84.0398	0.439378	2.06409	0.0004	0.0137099
ENSRNOG00000050210	RT1-CE10	4.49246	12.0462	1.423	4.128	5e-05	0.00220892
ENSRNOG00000050430	Vav1	0.910466	3.07306	1.755	4.04236	5e-05	0.00220892
ENSRNOG00000050697	Ctsz	10.4498	41.5221	1.9904	7.27301	5e-05	0.00220892
ENSRNOG00000050794	Pdlim4	21.4158	35.2553	0.719163	2.80064	5e-05	0.00220892
ENSRNOG00000050869	Cebpd	14.9476	39.7865	1.41237	5.25334	5e-05	0.00220892
ENSRNOG00000051158	Cfb	3.31559	47.0359	3.82643	7.17792	5e-05	0.00220892
ENSRNOG00000051235	C2	3.37394	10.2973	1.60976	2.14774	0.00075	0.0232993
ENSRNOG00000051470	Card9	1.82699	3.15879	0.789904	1.86451	0.00155	0.0411793
ENSRNOG00000051986	Plcg2	0.770586	1.47382	0.935528	2.19355	0.00035	0.012349
ENSRNOG00000052197	AABR07052859.1	0	5.3457	0	0	0.00145	0.0391224
ENSRNOG00000052407	Btk	0.635318	1.60693	1.33876	2.49959	0.0001	0.00414761
ENSRNOG00000052564	Gpx3	7.64112	4.7032	-0.700141	-1.97098	0.00075	0.0232993
ENSRNOG00000052688	Dnah2	0.387887	0.643927	0.73126	2.01994	0.00085	0.0257894
ENSRNOG00000053047	Top2a	0.452021	0.876086	0.954684	2.12519	0.0005	0.0165552
ENSRNOG00000053272	Chi3l1	50.5525	92.5024	0.871708	4.08543	5e-05	0.00220892
ENSRNOG00000053891	AABR07018078.1	0.765983	2.3561	1.62101	2.85671	5e-05	0.00220892
ENSRNOG00000054251	Clec7a	0.319038	1.527	2.2589	2.76971	0.00015	0.00595229
ENSRNOG00000054284	AABR07072639.2	1.56659	0.457649	-1.77531	-2.27859	0.00115	0.0327267
ENSRNOG00000054344	Ier2	4.19642	7.9079	0.914137	2.55912	5e-05	0.00220892
ENSRNOG00000054625	Fhod1	2.16633	3.4375	0.666106	2.03324	0.0007	0.0220535
ENSRNOG00000054890	Flna	7.20832	10.0368	0.47756	2.13663	0.0001	0.00414761
ENSRNOG00000055160	AABR07033249.1	9.66312	15.099	0.643892	2.12255	0.00035	0.012349
ENSRNOG00000055650	Pou2f2	3.81886	7.18642	0.912129	2.69267	5e-05	0.00220892
ENSRNOG00000056219	Olr1	0.325774	0.840833	1.36795	2.59155	0.0001	0.00414761
ENSRNOG00000056457	Gpd1	30.398	46.1154	0.601273	2.81025	5e-05	0.00220892
ENSRNOG00000056714	Sla	0.929363	2.71912	1.54882	2.53867	5e-05	0.00220892
ENSRNOG00000056786	Piezo1	1.46546	2.74888	0.907491	2.01406	0.00055	0.0180574
ENSRNOG00000056996	Cfap65	1.01082	1.59416	0.65727	1.77256	0.0017	0.0444079
ENSRNOG00000057020	LOC102547937	0.87952	0	0	0	5e-05	0.00220892
ENSRNOG00000057092	Slfn4	0.579395	8.42821	3.86261	3.66175	5e-05	0.00220892
ENSRNOG00000057153	Pla1a	1.67811	5.45004	1.69943	4.09157	5e-05	0.00220892
ENSRNOG00000057347	Cebpb	28.7181	40.4378	0.493747	2.08523	0.0004	0.0137099
ENSRNOG00000057451	Itga5	0.670022	1.50534	1.16781	2.74129	5e-05	0.00220892
ENSRNOG00000057527	RNase_MRP	50.7856	26.4905	-0.938943	-1.87487	0.00115	0.0327267
ENSRNOG00000057855	F5	0.721114	0.298629	-1.27187	-2.30905	0.00015	0.00595229
ENSRNOG00000057862	Rsph1	4.10294	7.57444	0.884483	2.08846	0.00035	0.012349
ENSRNOG00000058006	Sncg	8.73873	24.3361	1.4776	3.94818	5e-05	0.00220892
ENSRNOG00000058039	Acta2	12.8455	25.1752	0.970741	3.1921	5e-05	0.00220892
ENSRNOG00000058105	Hbb	94.347	50.2334	-0.909329	-3.50464	5e-05	0.00220892
ENSRNOG00000058388	Zfp36	3.63429	12.1892	1.74586	5.21328	5e-05	0.00220892
ENSRNOG00000058568	Dhrs9	0.275232	0.800513	1.54028	2.82656	5e-05	0.00220892
ENSRNOG00000058645	Tnc	2.81047	1.6369	-0.779844	-2.66738	5e-05	0.00220892
ENSRNOG00000058646	Zfp36l1	22.7608	32.6	0.518319	2.30861	5e-05	0.00220892
ENSRNOG00000059081	AABR07026032.3	15.9245	10.1591	-0.648476	-2.00274	0.00085	0.0257894
ENSRNOG00000059140	Myo1g	0.176781	0.683706	1.95142	3.11672	5e-05	0.00220892
ENSRNOG00000059461	B4galt1	1.38938	2.85831	1.04072	2.49419	5e-05	0.00220892
ENSRNOG00000059463	Slc39a1	21.8989	32.4219	0.566106	2.50236	5e-05	0.00220892
ENSRNOG00000059770	AABR07044383.1	4.4787	13.0879	1.54708	2.53713	5e-05	0.00220892
ENSRNOG00000059900	Bst2	8.04671	30.8383	1.93825	4.70103	5e-05	0.00220892
ENSRNOG00000059947	Sdc1	0.31983	0.999077	1.64329	2.93241	5e-05	0.00220892
ENSRNOG00000059968	Jak2	9.68765	12.9403	0.417656	1.83288	0.00115	0.0327267
ENSRNOG00000060188	AC141526.2	81.4645	0	0	0	0.00195	0.0496089
ENSRNOG00000060635	AABR07052897.3	10.031	5.47341	-0.873952	-1.95225	0.0007	0.0220535
ENSRNOG00000060829	AC125248.1	0.0802523	0.520835	2.69821	3.75647	5e-05	0.00220892
ENSRNOG00000060902	AABR07065531.31	0	47.4447	0	0	0.00145	0.0391224
ENSRNOG00000061299	LOC100134871	16.7568	8.50377	-0.97857	-2.4195	5e-05	0.00220892
ENSRNOG00000061881	AC132760.1	1.75668	0.391544	-2.1656	-3.05835	5e-05	0.00220892
ENSRNOG00000062092	AABR07050548.1	1.14443	0	0	0	5e-05	0.00220892

## Sheet: 87 DEGs_log2fold>2
Table S1. 87 DEGs with q<0.05 and log2fold>2; Cuffdiff (Trapnel et al., 2010) output is provided: SAL_FPKM - average expression rate in SAL group; LPS_FPKM - average expression rate in LPS group); t_test - statistical value.
	gene_id	genesymbol	SAL_FPKM	LPS_FPKM	log2fold	t_test	p_value	q_value
	ENSRNOG00000024899	Cxcl13	0.195973	18.1613	6.53407	7.55036	5e-05	0.00220892
	ENSRNOG00000007159	Ccl2	0.310213	25.3154	6.35062	7.82642	5e-05	0.00220892
	ENSRNOG00000013973	Lcn2	0.589161	39.2823	6.05907	9.65229	5e-05	0.00220892
	ENSRNOG00000004649	Il1b	0.168951	10.445	5.95007	7.55344	5e-05	0.00220892
	ENSRNOG00000011205	Ccl3	0.267981	9.71645	5.18023	4.88747	0.00115	0.0327267
	ENSRNOG00000012478	Shox2	2.47587	0.0692188	-5.16063	-3.96251	5e-05	0.00220892
	ENSRNOG00000000187	Csf2rb	0.621028	15.9525	4.68298	11.7598	5e-05	0.00220892
	ENSRNOG00000012779	Msr1	0.0586889	1.34237	4.51556	6.57885	5e-05	0.00220892
	ENSRNOG00000009919	Acod1	0.0359019	0.591094	4.04125	1.71288	0.0017	0.0444079
	ENSRNOG00000001414	Serpine1	0.155954	2.30713	3.88691	5.85843	5e-05	0.00220892
	ENSRNOG00000057092	Slfn4	0.579395	8.42821	3.86261	3.66175	5e-05	0.00220892
	ENSRNOG00000051158	Cfb	3.31559	47.0359	3.82643	7.17792	5e-05	0.00220892
	ENSRNOG00000014532	Lbp	0.108065	1.45611	3.75215	4.61226	5e-05	0.00220892
	ENSRNOG00000043451	Spp1	1.19493	15.8289	3.72756	8.21521	5e-05	0.00220892
	ENSRNOG00000017819	Cd14	0.765393	9.19564	3.58668	7.6224	5e-05	0.00220892
	ENSRNOG00000004717	Epyc	0.682115	0.0600396	-3.50603	-2.36448	0.00025	0.00930489
	ENSRNOG00000005871	Il1rn	0.147256	1.61824	3.45802	4.69073	5e-05	0.00220892
	ENSRNOG00000043416	Bcl3	0.362774	3.89817	3.42565	5.96265	5e-05	0.00220892
	ENSRNOG00000002217	Plac8	0.605741	6.31212	3.38135	4.58044	5e-05	0.00220892
	ENSRNOG00000026306	Clec5a	0.354818	3.3031	3.21867	4.78544	5e-05	0.00220892
	ENSRNOG00000005731	Birc3	0.399258	3.4911	3.12829	5.741	5e-05	0.00220892
	ENSRNOG00000014336	Mcm5	0.43639	3.77626	3.11327	6.51712	5e-05	0.00220892
	ENSRNOG00000020300	Lsp1	2.14906	18.0696	3.07179	7.62443	5e-05	0.00220892
	ENSRNOG00000022565	Lrrc25	0.239158	1.97902	3.04875	4.93446	5e-05	0.00220892
	ENSRNOG00000013820	Tnfrsf14	0.139668	1.13711	3.0253	3.85087	5e-05	0.00220892
	ENSRNOG00000006940	Ncf4	0.608055	4.88413	3.00583	5.6871	5e-05	0.00220892
	ENSRNOG00000029401	Actg2	0.170708	1.35907	2.99301	3.22254	0.0001	0.00414761
	ENSRNOG00000010549	Tspo	2.14162	16.6812	2.96145	6.37515	5e-05	0.00220892
	ENSRNOG00000006320	Ptges	0.806702	6.0171	2.89896	5.106	5e-05	0.00220892
	ENSRNOG00000008602	Steap4	0.288744	2.10404	2.8653	3.79866	5e-05	0.00220892
	ENSRNOG00000002723	Sele	0.148068	1.07723	2.863	4.57003	5e-05	0.00220892
	ENSRNOG00000030930	Samsn1	0.233637	1.6965	2.86022	3.48723	5e-05	0.00220892
	ENSRNOG00000017980	Itgal	0.618033	4.45553	2.84984	7.28726	5e-05	0.00220892
	ENSRNOG00000022640	AABR07003235.1	0.230254	1.64115	2.83341	3.97376	5e-05	0.00220892
	ENSRNOG00000002946	Socs3	1.26934	8.99112	2.82442	5.36017	5e-05	0.00220892
	ENSRNOG00000047647	Il2ra	0.148812	1.00184	2.75108	3.76727	5e-05	0.00220892
	ENSRNOG00000023546	Hspb1	4.36538	28.6675	2.71524	7.1874	5e-05	0.00220892
	ENSRNOG00000060829	AC125248.1	0.0802523	0.520835	2.69821	3.75647	5e-05	0.00220892
	ENSRNOG00000004273	Ifitm1	1.59453	10.3392	2.69692	4.2769	5e-05	0.00220892
	ENSRNOG00000026647	Cxcl16	2.61081	16.1462	2.62863	6.91177	5e-05	0.00220892
	ENSRNOG00000001187	Oasl	0.191321	1.17447	2.61794	4.10285	5e-05	0.00220892
	ENSRNOG00000002918	FAM187A	0.335822	2.03375	2.59838	3.92963	5e-05	0.00220892
	ENSRNOG00000009912	Fgr	0.757691	4.48272	2.56469	5.80113	5e-05	0.00220892
	ENSRNOG00000024277	AABR07035470.1	2.28952	13.3765	2.54658	5.00273	5e-05	0.00220892
	ENSRNOG00000012886	Maff	0.621218	3.62404	2.54443	5.02531	5e-05	0.00220892
	ENSRNOG00000038722	Tlr1	0.256685	1.48983	2.53708	4.18029	5e-05	0.00220892
	ENSRNOG00000018215	Slc22a6	2.22046	0.384459	-2.52996	-4.34182	5e-05	0.00220892
	ENSRNOG00000022839	Ifit3	0.744174	4.25961	2.51701	5.31131	5e-05	0.00220892
	ENSRNOG00000008091	Gins1	0.355891	2.02369	2.50748	3.33571	5e-05	0.00220892
	ENSRNOG00000012543	Mcm3	0.746021	4.24119	2.50718	5.94658	5e-05	0.00220892
	ENSRNOG00000019050	Ifit1	0.237615	1.34659	2.50261	3.19536	5e-05	0.00220892
	ENSRNOG00000011823	Tfap2b	0.696595	0.124795	-2.48076	-3.87814	5e-05	0.00220892
	ENSRNOG00000008015	Fos	2.72183	15.1171	2.47354	6.80201	5e-05	0.00220892
	ENSRNOG00000009342	Fcnb	0.194723	1.06281	2.44839	2.73658	0.0006	0.0195344
	ENSRNOG00000009331	Hck	1.28886	6.77762	2.39468	5.9157	5e-05	0.00220892
	ENSRNOG00000026653	Hcar2	0.905833	4.65545	2.3616	4.30874	5e-05	0.00220892
	ENSRNOG00000001959	Mx1	0.963191	4.91236	2.35052	6.0181	5e-05	0.00220892
	ENSRNOG00000020465	Ripk3	0.460313	2.33757	2.34432	4.3024	5e-05	0.00220892
	ENSRNOG00000014838	Glipr2	1.62118	8.11517	2.32357	4.59172	5e-05	0.00220892
	ENSRNOG00000007350	Rac2	2.71672	13.5982	2.32347	6.10596	5e-05	0.00220892
	ENSRNOG00000012843	Aspg	0.419313	2.07046	2.30386	4.37108	5e-05	0.00220892
	ENSRNOG00000007457	Serping1	5.23742	25.8591	2.30375	7.80487	5e-05	0.00220892
	ENSRNOG00000019728	Itgam	2.93487	14.4143	2.29613	7.77912	5e-05	0.00220892
	ENSRNOG00000005214	Plek	3.7135	18.2177	2.29449	2.49962	0.0011	0.0317089
	ENSRNOG00000008134	Mefv	0.165355	0.808253	2.28924	3.42655	5e-05	0.00220892
	ENSRNOG00000054251	Clec7a	0.319038	1.527	2.2589	2.76971	0.00015	0.00595229
	ENSRNOG00000020679	Icam1	1.72014	8.04898	2.22628	6.07031	5e-05	0.00220892
	ENSRNOG00000005770	Sostdc1	1.58849	0.34054	-2.22176	-3.05189	5e-05	0.00220892
	ENSRNOG00000016654	Galr1	0.146574	0.677835	2.2093	2.86465	0.00015	0.00595229
	ENSRNOG00000046834	C3	6.88831	31.6631	2.20058	9.34108	5e-05	0.00220892
	ENSRNOG00000018706	Il15ra	0.139118	0.638682	2.19879	2.79487	0.0005	0.0165552
	ENSRNOG00000061881	AC132760.1	1.75668	0.391544	-2.1656	-3.05835	5e-05	0.00220892
	ENSRNOG00000008816	Gpnmb	5.54631	24.6527	2.15215	7.89508	5e-05	0.00220892
	ENSRNOG00000005825	Lyz2	12.6199	56.0363	2.15066	7.89831	5e-05	0.00220892
	ENSRNOG00000033444	F10	0.358603	1.58177	2.14108	3.54542	5e-05	0.00220892
	ENSRNOG00000010866	Tmem154	0.462014	2.02491	2.13185	2.45909	0.0014	0.038103
	ENSRNOG00000015668	Ccl19	1.60483	6.83495	2.09051	3.48813	5e-05	0.00220892
	ENSRNOG00000039048	Cd200r1	0.134775	0.565246	2.06832	2.71899	0.00025	0.00930489
	ENSRNOG00000003745	Atf3	0.204636	0.855661	2.06398	2.76567	0.00025	0.00930489
	ENSRNOG00000011913	Cp	4.04045	16.8294	2.0584	3.67782	5e-05	0.00220892
	ENSRNOG00000014258	Rab32	0.604547	2.48838	2.04128	4.56039	5e-05	0.00220892
	ENSRNOG00000008736	Slamf8	0.477967	1.96228	2.03755	4.00929	5e-05	0.00220892
	ENSRNOG00000010645	Lgals3	2.10841	8.64595	2.03587	4.039	5e-05	0.00220892
	ENSRNOG00000020991	Ms4a6a	0.420713	1.71123	2.02413	3.77649	5e-05	0.00220892
	ENSRNOG00000018892	Hcrt	3.95538	0.974912	-2.02047	-2.76025	0.00025	0.00930489
	ENSRNOG00000027736	Cnn1	0.304529	1.23416	2.01888	2.72649	5e-05	0.00220892
	ENSRNOG00000019141	Ch25h	2.32954	9.39832	2.01236	4.83459	5e-05	0.00220892

## Sheet: 36 core DEGS
Table S1. 36 core DEGs encompassing GO enrichment set. Cuffdiff (Trapnel et al., 2010) output is provided: SAL_FPKM - average expression rate in SAL group; LPS_FPKM - average expression rate in LPS group); t_test - statistical value.
	gene_id	genesymbol	SAL_FPKM	LPS_FPKM	log2fold	t_test	p_value	q_value
	ENSRNOG00000001187	Oasl	0.191321	1.17447	2.61794	4.10285	5e-05	0.00220892
	ENSRNOG00000001414	Serpine1	0.155954	2.30713	3.88691	5.85843	5e-05	0.00220892
	ENSRNOG00000001959	Mx1	0.963191	4.91236	2.35052	6.0181	5e-05	0.00220892
	ENSRNOG00000002723	Sele	0.148068	1.07723	2.863	4.57003	5e-05	0.00220892
	ENSRNOG00000002946	Socs3	1.26934	8.99112	2.82442	5.36017	5e-05	0.00220892
	ENSRNOG00000003745	Atf3	0.204636	0.855661	2.06398	2.76567	0.00025	0.00930489
	ENSRNOG00000004649	Il1b	0.168951	10.445	5.95007	7.55344	5e-05	0.00220892
	ENSRNOG00000005214	Plek	3.7135	18.2177	2.29449	2.49962	0.0011	0.0317089
	ENSRNOG00000005825	Lyz2	12.6199	56.0363	2.15066	7.89831	5e-05	0.00220892
	ENSRNOG00000005871	Il1rn	0.147256	1.61824	3.45802	4.69073	5e-05	0.00220892
	ENSRNOG00000007159	Ccl2	0.310213	25.3154	6.35062	7.82642	5e-05	0.00220892
	ENSRNOG00000007457	Serping1	5.23742	25.8591	2.30375	7.80487	5e-05	0.00220892
	ENSRNOG00000008015	Fos	2.72183	15.1171	2.47354	6.80201	5e-05	0.00220892
	ENSRNOG00000008134	Mefv	0.165355	0.808253	2.28924	3.42655	5e-05	0.00220892
	ENSRNOG00000008816	Gpnmb	5.54631	24.6527	2.15215	7.89508	5e-05	0.00220892
	ENSRNOG00000009331	Hck	1.28886	6.77762	2.39468	5.9157	5e-05	0.00220892
	ENSRNOG00000009342	Fcnb	0.194723	1.06281	2.44839	2.73658	0.0006	0.0195344
	ENSRNOG00000009912	Fgr	0.757691	4.48272	2.56469	5.80113	5e-05	0.00220892
	ENSRNOG00000010549	Tspo	2.14162	16.6812	2.96145	6.37515	5e-05	0.00220892
	ENSRNOG00000010645	Lgals3	2.10841	8.64595	2.03587	4.039	5e-05	0.00220892
	ENSRNOG00000011205	Ccl3	0.267981	9.71645	5.18023	4.88747	0.00115	0.0327267
	ENSRNOG00000013973	Lcn2	0.589161	39.2823	6.05907	9.65229	5e-05	0.00220892
	ENSRNOG00000014532	Lbp	0.108065	1.45611	3.75215	4.61226	5e-05	0.00220892
	ENSRNOG00000016654	Galr1	0.146574	0.677835	2.2093	2.86465	0.00015	0.00595229
	ENSRNOG00000017819	Cd14	0.765393	9.19564	3.58668	7.6224	5e-05	0.00220892
	ENSRNOG00000018892	Hcrt	3.95538	0.974912	-2.02047	-2.76025	0.00025	0.00930489
	ENSRNOG00000020465	Ripk3	0.460313	2.33757	2.34432	4.3024	5e-05	0.00220892
	ENSRNOG00000020679	Icam1	1.72014	8.04898	2.22628	6.07031	5e-05	0.00220892
	ENSRNOG00000023546	Hspb1	4.36538	28.6675	2.71524	7.1874	5e-05	0.00220892
	ENSRNOG00000026647	Cxcl16	2.61081	16.1462	2.62863	6.91177	5e-05	0.00220892
	ENSRNOG00000029401	Actg2	0.170708	1.35907	2.99301	3.22254	0.0001	0.00414761
	ENSRNOG00000039048	Cd200r1	0.134775	0.565246	2.06832	2.71899	0.00025	0.00930489
	ENSRNOG00000043451	Spp1	1.19493	15.8289	3.72756	8.21521	5e-05	0.00220892
	ENSRNOG00000046834	C3	6.88831	31.6631	2.20058	9.34108	5e-05	0.00220892
	ENSRNOG00000047647	Il2ra	0.148812	1.00184	2.75108	3.76727	5e-05	0.00220892
	ENSRNOG00000012478	Shox2	2.47587	0.0692188	-5.16063	-3.96251	5e-05	0.00220892
