# Supplementary material for: LPS Administration Impacts Glial Immune Programs by Alternative Splicing
Source: Biomolecules. 2022 Feb 8;12(2):277. doi: 10.3390/biom12020277 (PMC8961644; doi:10.3390/biom12020277)
Supplement: Supplementary file 1 [file biomolecules-12-00277-s001.zip › Table_S2.xlsx]

## Sheet: Sheet1
Table S2. Biological process GO annotation for 612 DEGs (FDR<0.05) as provided by string-db.org resource
#term ID	term description	observed gene count	background gene count	strength	false discovery rate	matching proteins in your network (IDs)	matching proteins in your network (labels)
GO:0006952	Defense response	25	639	1.03	9.57e-15	10116.ENSRNOP00000001570,10116.ENSRNOP00000001916,10116.ENSRNOP00000006308,10116.ENSRNOP00000007747,10116.ENSRNOP00000007949,10116.ENSRNOP00000009448,10116.ENSRNOP00000009817,10116.ENSRNOP00000011073,10116.ENSRNOP00000012432,10116.ENSRNOP00000012494,10116.ENSRNOP00000013779,10116.ENSRNOP00000014216,10116.ENSRNOP00000015139,10116.ENSRNOP00000018776,10116.ENSRNOP00000019787,10116.ENSRNOP00000023977…	Oasl,Serpine1,Il1b,Lyz2,Il1rn,Ccl2,Serping1,Mefv,Hck,Fcnb,Fgr,Lgals3,Ccl3,Lcn2,Lbp,Cd14,Hcrt,Ripk3,Icam1,Cxcl16,Mx1,Spp1,Il2ra,C3,Sele
GO:0051707	Response to other organism	25	697	0.99	3.48e-14	10116.ENSRNOP00000001570,10116.ENSRNOP00000001916,10116.ENSRNOP00000003940,10116.ENSRNOP00000006308,10116.ENSRNOP00000007747,10116.ENSRNOP00000007949,10116.ENSRNOP00000009448,10116.ENSRNOP00000009817,10116.ENSRNOP00000010712,10116.ENSRNOP00000011073,10116.ENSRNOP00000012432,10116.ENSRNOP00000012494,10116.ENSRNOP00000013779,10116.ENSRNOP00000014089,10116.ENSRNOP00000014216,10116.ENSRNOP00000015139…	Oasl,Serpine1,Socs3,Il1b,Lyz2,Il1rn,Ccl2,Serping1,Fos,Mefv,Hck,Fcnb,Fgr,Tspo,Lgals3,Ccl3,Lcn2,Lbp,Cd14,Ripk3,Icam1,Hspb1,Cxcl16,Mx1,C3
GO:0098542	Defense response to other organism	19	382	1.13	7.67e-13	10116.ENSRNOP00000001570,10116.ENSRNOP00000001916,10116.ENSRNOP00000007747,10116.ENSRNOP00000009448,10116.ENSRNOP00000009817,10116.ENSRNOP00000011073,10116.ENSRNOP00000012432,10116.ENSRNOP00000012494,10116.ENSRNOP00000013779,10116.ENSRNOP00000014216,10116.ENSRNOP00000015139,10116.ENSRNOP00000018776,10116.ENSRNOP00000019787,10116.ENSRNOP00000023977,10116.ENSRNOP00000027759,10116.ENSRNOP00000028066…	Oasl,Serpine1,Lyz2,Ccl2,Serping1,Mefv,Hck,Fcnb,Fgr,Lgals3,Ccl3,Lcn2,Lbp,Cd14,Ripk3,Icam1,Cxcl16,Mx1,C3
GO:0002376	Immune system process	26	945	0.88	9.38e-13	10116.ENSRNOP00000001570,10116.ENSRNOP00000001916,10116.ENSRNOP00000006308,10116.ENSRNOP00000007044,10116.ENSRNOP00000007949,10116.ENSRNOP00000009448,10116.ENSRNOP00000009817,10116.ENSRNOP00000011073,10116.ENSRNOP00000012432,10116.ENSRNOP00000012494,10116.ENSRNOP00000013779,10116.ENSRNOP00000014216,10116.ENSRNOP00000015139,10116.ENSRNOP00000018776,10116.ENSRNOP00000019787,10116.ENSRNOP00000023977…	Oasl,Serpine1,Il1b,Plek,Il1rn,Ccl2,Serping1,Mefv,Hck,Fcnb,Fgr,Lgals3,Ccl3,Lcn2,Lbp,Cd14,Ch25h,Ripk3,Icam1,Niacr1,Cxcl16,Mx1,Spp1,Il2ra,C3,Sele
GO:0009605	Response to external stimulus	30	1456	0.75	4.92e-12	10116.ENSRNOP00000001570,10116.ENSRNOP00000001916,10116.ENSRNOP00000003940,10116.ENSRNOP00000005085,10116.ENSRNOP00000006308,10116.ENSRNOP00000007747,10116.ENSRNOP00000007949,10116.ENSRNOP00000009448,10116.ENSRNOP00000009817,10116.ENSRNOP00000010712,10116.ENSRNOP00000011073,10116.ENSRNOP00000012432,10116.ENSRNOP00000012494,10116.ENSRNOP00000013779,10116.ENSRNOP00000014089,10116.ENSRNOP00000014216…	Oasl,Serpine1,Socs3,Atf3,Il1b,Lyz2,Il1rn,Ccl2,Serping1,Fos,Mefv,Hck,Fcnb,Fgr,Tspo,Lgals3,Ccl3,Cp,Lcn2,Lbp,Cd14,Hcrt,Ch25h,Ripk3,Icam1,Hspb1,Cxcl16,Mx1,Spp1,C3
GO:0045087	Innate immune response	16	273	1.21	1.33e-11	10116.ENSRNOP00000001570,10116.ENSRNOP00000009448,10116.ENSRNOP00000009817,10116.ENSRNOP00000011073,10116.ENSRNOP00000012432,10116.ENSRNOP00000012494,10116.ENSRNOP00000013779,10116.ENSRNOP00000014216,10116.ENSRNOP00000015139,10116.ENSRNOP00000018776,10116.ENSRNOP00000019787,10116.ENSRNOP00000023977,10116.ENSRNOP00000028066,10116.ENSRNOP00000037160,10116.ENSRNOP00000043001,10116.ENSRNOP00000066885	Oasl,Ccl2,Serping1,Mefv,Hck,Fcnb,Fgr,Lgals3,Ccl3,Lcn2,Lbp,Cd14,Icam1,Cxcl16,Mx1,C3
GO:0006955	Immune response	19	506	1.01	6.1e-11	10116.ENSRNOP00000001570,10116.ENSRNOP00000006308,10116.ENSRNOP00000007949,10116.ENSRNOP00000009448,10116.ENSRNOP00000009817,10116.ENSRNOP00000011073,10116.ENSRNOP00000012432,10116.ENSRNOP00000012494,10116.ENSRNOP00000013779,10116.ENSRNOP00000014216,10116.ENSRNOP00000015139,10116.ENSRNOP00000018776,10116.ENSRNOP00000019787,10116.ENSRNOP00000023977,10116.ENSRNOP00000028066,10116.ENSRNOP00000037160…	Oasl,Il1b,Il1rn,Ccl2,Serping1,Mefv,Hck,Fcnb,Fgr,Lgals3,Ccl3,Lcn2,Lbp,Cd14,Icam1,Cxcl16,Mx1,Il2ra,C3
GO:0006950	Response to stress	32	1915	0.66	9.66e-11	10116.ENSRNOP00000001570,10116.ENSRNOP00000001916,10116.ENSRNOP00000003940,10116.ENSRNOP00000005085,10116.ENSRNOP00000006308,10116.ENSRNOP00000007044,10116.ENSRNOP00000007747,10116.ENSRNOP00000007949,10116.ENSRNOP00000009448,10116.ENSRNOP00000009817,10116.ENSRNOP00000010712,10116.ENSRNOP00000011073,10116.ENSRNOP00000012432,10116.ENSRNOP00000012494,10116.ENSRNOP00000013779,10116.ENSRNOP00000014089…	Oasl,Serpine1,Socs3,Atf3,Il1b,Plek,Lyz2,Il1rn,Ccl2,Serping1,Fos,Mefv,Hck,Fcnb,Fgr,Tspo,Lgals3,Ccl3,Lcn2,Lbp,Cd14,Hcrt,F10,Ripk3,Icam1,Hspb1,Cxcl16,Mx1,Spp1,Il2ra,C3,Sele
GO:0009617	Response to bacterium	18	475	1.02	2.26e-10	10116.ENSRNOP00000001916,10116.ENSRNOP00000003940,10116.ENSRNOP00000006308,10116.ENSRNOP00000007747,10116.ENSRNOP00000007949,10116.ENSRNOP00000009448,10116.ENSRNOP00000010712,10116.ENSRNOP00000011073,10116.ENSRNOP00000012432,10116.ENSRNOP00000013779,10116.ENSRNOP00000014089,10116.ENSRNOP00000015139,10116.ENSRNOP00000018776,10116.ENSRNOP00000019787,10116.ENSRNOP00000023977,10116.ENSRNOP00000028066…	Serpine1,Socs3,Il1b,Lyz2,Il1rn,Ccl2,Fos,Mefv,Hck,Fgr,Tspo,Ccl3,Lcn2,Lbp,Cd14,Icam1,Cxcl16,C3
GO:0032496	Response to lipopolysaccharide	14	306	1.1	1.26e-08	10116.ENSRNOP00000001916,10116.ENSRNOP00000003940,10116.ENSRNOP00000006308,10116.ENSRNOP00000007949,10116.ENSRNOP00000009448,10116.ENSRNOP00000010712,10116.ENSRNOP00000011073,10116.ENSRNOP00000014089,10116.ENSRNOP00000015139,10116.ENSRNOP00000018776,10116.ENSRNOP00000019787,10116.ENSRNOP00000023977,10116.ENSRNOP00000028066,10116.ENSRNOP00000037160	Serpine1,Socs3,Il1b,Il1rn,Ccl2,Fos,Mefv,Tspo,Ccl3,Lcn2,Lbp,Cd14,Icam1,Cxcl16
GO:0051239	Regulation of multicellular organismal process	29	1913	0.62	1.76e-08	10116.ENSRNOP00000001916,10116.ENSRNOP00000002799,10116.ENSRNOP00000006308,10116.ENSRNOP00000007044,10116.ENSRNOP00000007949,10116.ENSRNOP00000008106,10116.ENSRNOP00000009448,10116.ENSRNOP00000009817,10116.ENSRNOP00000010712,10116.ENSRNOP00000011073,10116.ENSRNOP00000011945,10116.ENSRNOP00000012494,10116.ENSRNOP00000013779,10116.ENSRNOP00000014089,10116.ENSRNOP00000014216,10116.ENSRNOP00000015139…	Serpine1,Cd200r1,Il1b,Plek,Il1rn,Sostdc1,Ccl2,Serping1,Fos,Mefv,Gpnmb,Fcnb,Fgr,Tspo,Lgals3,Ccl3,Shox2,Lcn2,Lbp,Galr1,Cd14,Hcrt,Ripk3,Icam1,Hspb1,Niacr1,Spp1,Il2ra,C3
GO:0001817	Regulation of cytokine production	15	390	1.02	1.84e-08	10116.ENSRNOP00000001916,10116.ENSRNOP00000002799,10116.ENSRNOP00000006308,10116.ENSRNOP00000009448,10116.ENSRNOP00000011073,10116.ENSRNOP00000011945,10116.ENSRNOP00000012494,10116.ENSRNOP00000013779,10116.ENSRNOP00000014089,10116.ENSRNOP00000015139,10116.ENSRNOP00000019787,10116.ENSRNOP00000023977,10116.ENSRNOP00000027759,10116.ENSRNOP00000032902,10116.ENSRNOP00000066885	Serpine1,Cd200r1,Il1b,Ccl2,Mefv,Gpnmb,Fcnb,Fgr,Tspo,Ccl3,Lbp,Cd14,Ripk3,Hspb1,C3
GO:0002682	Regulation of immune system process	18	685	0.86	5.85e-08	10116.ENSRNOP00000001916,10116.ENSRNOP00000002799,10116.ENSRNOP00000006308,10116.ENSRNOP00000009448,10116.ENSRNOP00000009817,10116.ENSRNOP00000010712,10116.ENSRNOP00000011945,10116.ENSRNOP00000012494,10116.ENSRNOP00000013779,10116.ENSRNOP00000014216,10116.ENSRNOP00000015139,10116.ENSRNOP00000019787,10116.ENSRNOP00000027759,10116.ENSRNOP00000028066,10116.ENSRNOP00000036057,10116.ENSRNOP00000066383…	Serpine1,Cd200r1,Il1b,Ccl2,Serping1,Fos,Gpnmb,Fcnb,Fgr,Lgals3,Ccl3,Lbp,Ripk3,Icam1,Niacr1,Il2ra,C3,Sele
GO:0050900	Leukocyte migration	10	126	1.34	6.54e-08	10116.ENSRNOP00000006308,10116.ENSRNOP00000009448,10116.ENSRNOP00000014216,10116.ENSRNOP00000015139,10116.ENSRNOP00000019787,10116.ENSRNOP00000025856,10116.ENSRNOP00000028066,10116.ENSRNOP00000037160,10116.ENSRNOP00000062358,10116.ENSRNOP00000068171	Il1b,Ccl2,Lgals3,Ccl3,Lbp,Ch25h,Icam1,Cxcl16,Spp1,Sele
GO:0002684	Positive regulation of immune system process	15	451	0.96	1.11e-07	10116.ENSRNOP00000001916,10116.ENSRNOP00000006308,10116.ENSRNOP00000009448,10116.ENSRNOP00000009817,10116.ENSRNOP00000010712,10116.ENSRNOP00000012494,10116.ENSRNOP00000013779,10116.ENSRNOP00000014216,10116.ENSRNOP00000015139,10116.ENSRNOP00000019787,10116.ENSRNOP00000028066,10116.ENSRNOP00000036057,10116.ENSRNOP00000066383,10116.ENSRNOP00000066885,10116.ENSRNOP00000068171	Serpine1,Il1b,Ccl2,Serping1,Fos,Fcnb,Fgr,Lgals3,Ccl3,Lbp,Icam1,Niacr1,Il2ra,C3,Sele
GO:0006954	Inflammatory response	13	306	1.07	1.16e-07	10116.ENSRNOP00000006308,10116.ENSRNOP00000007949,10116.ENSRNOP00000009448,10116.ENSRNOP00000011073,10116.ENSRNOP00000012432,10116.ENSRNOP00000015139,10116.ENSRNOP00000019787,10116.ENSRNOP00000023977,10116.ENSRNOP00000028066,10116.ENSRNOP00000062358,10116.ENSRNOP00000066383,10116.ENSRNOP00000066885,10116.ENSRNOP00000068171	Il1b,Il1rn,Ccl2,Mefv,Hck,Ccl3,Lbp,Cd14,Icam1,Spp1,Il2ra,C3,Sele
GO:0034097	Response to cytokine	16	538	0.91	1.16e-07	10116.ENSRNOP00000001916,10116.ENSRNOP00000003940,10116.ENSRNOP00000006308,10116.ENSRNOP00000007949,10116.ENSRNOP00000009448,10116.ENSRNOP00000010712,10116.ENSRNOP00000011073,10116.ENSRNOP00000015139,10116.ENSRNOP00000018776,10116.ENSRNOP00000023977,10116.ENSRNOP00000028066,10116.ENSRNOP00000032902,10116.ENSRNOP00000037160,10116.ENSRNOP00000062358,10116.ENSRNOP00000066383,10116.ENSRNOP00000068171	Serpine1,Socs3,Il1b,Il1rn,Ccl2,Fos,Mefv,Ccl3,Lcn2,Cd14,Icam1,Hspb1,Cxcl16,Spp1,Il2ra,Sele
GO:0051240	Positive regulation of multicellular organismal process	22	1192	0.7	1.85e-07	10116.ENSRNOP00000001916,10116.ENSRNOP00000006308,10116.ENSRNOP00000007044,10116.ENSRNOP00000009448,10116.ENSRNOP00000010712,10116.ENSRNOP00000012494,10116.ENSRNOP00000013779,10116.ENSRNOP00000014089,10116.ENSRNOP00000014216,10116.ENSRNOP00000015139,10116.ENSRNOP00000016843,10116.ENSRNOP00000018776,10116.ENSRNOP00000019787,10116.ENSRNOP00000022400,10116.ENSRNOP00000023977,10116.ENSRNOP00000025547…	Serpine1,Il1b,Plek,Ccl2,Fos,Fcnb,Fgr,Tspo,Lgals3,Ccl3,Shox2,Lcn2,Lbp,Galr1,Cd14,Hcrt,Icam1,Hspb1,Niacr1,Spp1,Il2ra,C3
GO:0002685	Regulation of leukocyte migration	10	146	1.27	1.99e-07	10116.ENSRNOP00000001916,10116.ENSRNOP00000002799,10116.ENSRNOP00000006308,10116.ENSRNOP00000009448,10116.ENSRNOP00000014216,10116.ENSRNOP00000015139,10116.ENSRNOP00000019787,10116.ENSRNOP00000027759,10116.ENSRNOP00000028066,10116.ENSRNOP00000068171	Serpine1,Cd200r1,Il1b,Ccl2,Lgals3,Ccl3,Lbp,Ripk3,Icam1,Sele
GO:0071222	Cellular response to lipopolysaccharide	10	153	1.25	2.94e-07	10116.ENSRNOP00000001916,10116.ENSRNOP00000006308,10116.ENSRNOP00000009448,10116.ENSRNOP00000014089,10116.ENSRNOP00000015139,10116.ENSRNOP00000018776,10116.ENSRNOP00000019787,10116.ENSRNOP00000023977,10116.ENSRNOP00000028066,10116.ENSRNOP00000037160	Serpine1,Il1b,Ccl2,Tspo,Ccl3,Lcn2,Lbp,Cd14,Icam1,Cxcl16
GO:0032101	Regulation of response to external stimulus	15	514	0.9	4.67e-07	10116.ENSRNOP00000001916,10116.ENSRNOP00000003940,10116.ENSRNOP00000006308,10116.ENSRNOP00000007044,10116.ENSRNOP00000009448,10116.ENSRNOP00000009817,10116.ENSRNOP00000011073,10116.ENSRNOP00000012494,10116.ENSRNOP00000013779,10116.ENSRNOP00000015139,10116.ENSRNOP00000019787,10116.ENSRNOP00000032902,10116.ENSRNOP00000062358,10116.ENSRNOP00000066383,10116.ENSRNOP00000066885	Serpine1,Socs3,Il1b,Plek,Ccl2,Serping1,Mefv,Fcnb,Fgr,Ccl3,Lbp,Hspb1,Spp1,Il2ra,C3
GO:0030595	Leukocyte chemotaxis	8	76	1.46	4.86e-07	10116.ENSRNOP00000006308,10116.ENSRNOP00000009448,10116.ENSRNOP00000014216,10116.ENSRNOP00000015139,10116.ENSRNOP00000019787,10116.ENSRNOP00000025856,10116.ENSRNOP00000037160,10116.ENSRNOP00000062358	Il1b,Ccl2,Lgals3,Ccl3,Lbp,Ch25h,Cxcl16,Spp1
GO:0050896	Response to stimulus	39	4038	0.42	6.18e-07	10116.ENSRNOP00000001570,10116.ENSRNOP00000001916,10116.ENSRNOP00000003940,10116.ENSRNOP00000005085,10116.ENSRNOP00000006308,10116.ENSRNOP00000007044,10116.ENSRNOP00000007747,10116.ENSRNOP00000007949,10116.ENSRNOP00000008106,10116.ENSRNOP00000009448,10116.ENSRNOP00000009817,10116.ENSRNOP00000010712,10116.ENSRNOP00000011073,10116.ENSRNOP00000011945,10116.ENSRNOP00000012432,10116.ENSRNOP00000012494…	Oasl,Serpine1,Socs3,Atf3,Il1b,Plek,Lyz2,Il1rn,Sostdc1,Ccl2,Serping1,Fos,Mefv,Gpnmb,Hck,Fcnb,Fgr,Tspo,Lgals3,Ccl3,Cp,Lcn2,Lbp,Galr1,Cd14,Slc22a6,Hcrt,Ch25h,F10,Ripk3,Icam1,Hspb1,Niacr1,Cxcl16,Mx1,Spp1,Il2ra,C3,Sele
GO:0048518	Positive regulation of biological process	34	3142	0.47	7.2e-07	10116.ENSRNOP00000001916,10116.ENSRNOP00000003940,10116.ENSRNOP00000005085,10116.ENSRNOP00000006308,10116.ENSRNOP00000007044,10116.ENSRNOP00000007949,10116.ENSRNOP00000009448,10116.ENSRNOP00000009817,10116.ENSRNOP00000010712,10116.ENSRNOP00000011073,10116.ENSRNOP00000011945,10116.ENSRNOP00000012432,10116.ENSRNOP00000012494,10116.ENSRNOP00000013779,10116.ENSRNOP00000014089,10116.ENSRNOP00000014216…	Serpine1,Socs3,Atf3,Il1b,Plek,Il1rn,Ccl2,Serping1,Fos,Mefv,Gpnmb,Hck,Fcnb,Fgr,Tspo,Lgals3,Ccl3,Shox2,Lcn2,Lbp,Galr1,Cd14,Hcrt,F10,Ripk3,Icam1,Hspb1,Niacr1,Cxcl16,Actg2,Spp1,Il2ra,C3,Sele
GO:0030334	Regulation of cell migration	15	567	0.86	1.44e-06	10116.ENSRNOP00000001916,10116.ENSRNOP00000002799,10116.ENSRNOP00000006308,10116.ENSRNOP00000007949,10116.ENSRNOP00000009448,10116.ENSRNOP00000011945,10116.ENSRNOP00000013779,10116.ENSRNOP00000014216,10116.ENSRNOP00000015139,10116.ENSRNOP00000019787,10116.ENSRNOP00000027759,10116.ENSRNOP00000028066,10116.ENSRNOP00000032902,10116.ENSRNOP00000037160,10116.ENSRNOP00000068171	Serpine1,Cd200r1,Il1b,Il1rn,Ccl2,Gpnmb,Fgr,Lgals3,Ccl3,Lbp,Ripk3,Icam1,Hspb1,Cxcl16,Sele
GO:0009893	Positive regulation of metabolic process	26	1950	0.56	1.98e-06	10116.ENSRNOP00000001916,10116.ENSRNOP00000005085,10116.ENSRNOP00000006308,10116.ENSRNOP00000007044,10116.ENSRNOP00000007949,10116.ENSRNOP00000009448,10116.ENSRNOP00000010712,10116.ENSRNOP00000011073,10116.ENSRNOP00000011945,10116.ENSRNOP00000012494,10116.ENSRNOP00000013779,10116.ENSRNOP00000014089,10116.ENSRNOP00000015139,10116.ENSRNOP00000016843,10116.ENSRNOP00000018776,10116.ENSRNOP00000019787…	Serpine1,Atf3,Il1b,Plek,Il1rn,Ccl2,Fos,Mefv,Gpnmb,Fcnb,Fgr,Tspo,Ccl3,Shox2,Lcn2,Lbp,Galr1,Cd14,Hcrt,Ripk3,Icam1,Hspb1,Actg2,Spp1,C3,Sele
GO:0002687	Positive regulation of leukocyte migration	8	100	1.34	2.9e-06	10116.ENSRNOP00000001916,10116.ENSRNOP00000006308,10116.ENSRNOP00000009448,10116.ENSRNOP00000014216,10116.ENSRNOP00000015139,10116.ENSRNOP00000019787,10116.ENSRNOP00000028066,10116.ENSRNOP00000068171	Serpine1,Il1b,Ccl2,Lgals3,Ccl3,Lbp,Icam1,Sele
GO:0019222	Regulation of metabolic process	32	2987	0.47	3.15e-06	10116.ENSRNOP00000001570,10116.ENSRNOP00000001916,10116.ENSRNOP00000002799,10116.ENSRNOP00000003940,10116.ENSRNOP00000005085,10116.ENSRNOP00000006308,10116.ENSRNOP00000007044,10116.ENSRNOP00000007949,10116.ENSRNOP00000009448,10116.ENSRNOP00000009817,10116.ENSRNOP00000010712,10116.ENSRNOP00000011073,10116.ENSRNOP00000011945,10116.ENSRNOP00000012432,10116.ENSRNOP00000012494,10116.ENSRNOP00000013779…	Oasl,Serpine1,Cd200r1,Socs3,Atf3,Il1b,Plek,Il1rn,Ccl2,Serping1,Fos,Mefv,Gpnmb,Hck,Fcnb,Fgr,Tspo,Ccl3,Shox2,Lcn2,Lbp,Galr1,Cd14,Hcrt,Ripk3,Icam1,Hspb1,Niacr1,Actg2,Spp1,C3,Sele
GO:0030335	Positive regulation of cell migration	12	360	0.96	4.72e-06	10116.ENSRNOP00000001916,10116.ENSRNOP00000006308,10116.ENSRNOP00000009448,10116.ENSRNOP00000011945,10116.ENSRNOP00000013779,10116.ENSRNOP00000014216,10116.ENSRNOP00000015139,10116.ENSRNOP00000019787,10116.ENSRNOP00000028066,10116.ENSRNOP00000032902,10116.ENSRNOP00000037160,10116.ENSRNOP00000068171	Serpine1,Il1b,Ccl2,Gpnmb,Fgr,Lgals3,Ccl3,Lbp,Icam1,Hspb1,Cxcl16,Sele
GO:0080134	Regulation of response to stress	16	737	0.77	5.03e-06	10116.ENSRNOP00000001916,10116.ENSRNOP00000003940,10116.ENSRNOP00000006308,10116.ENSRNOP00000007044,10116.ENSRNOP00000007949,10116.ENSRNOP00000009448,10116.ENSRNOP00000009817,10116.ENSRNOP00000011073,10116.ENSRNOP00000012494,10116.ENSRNOP00000013779,10116.ENSRNOP00000015139,10116.ENSRNOP00000019787,10116.ENSRNOP00000032902,10116.ENSRNOP00000062358,10116.ENSRNOP00000066383,10116.ENSRNOP00000066885	Serpine1,Socs3,Il1b,Plek,Il1rn,Ccl2,Serping1,Mefv,Fcnb,Fgr,Ccl3,Lbp,Hspb1,Spp1,Il2ra,C3
GO:0060255	Regulation of macromolecule metabolic process	30	2714	0.48	5.18e-06	10116.ENSRNOP00000001570,10116.ENSRNOP00000001916,10116.ENSRNOP00000002799,10116.ENSRNOP00000003940,10116.ENSRNOP00000005085,10116.ENSRNOP00000006308,10116.ENSRNOP00000007949,10116.ENSRNOP00000009448,10116.ENSRNOP00000009817,10116.ENSRNOP00000010712,10116.ENSRNOP00000011073,10116.ENSRNOP00000011945,10116.ENSRNOP00000012432,10116.ENSRNOP00000012494,10116.ENSRNOP00000013779,10116.ENSRNOP00000014089…	Oasl,Serpine1,Cd200r1,Socs3,Atf3,Il1b,Il1rn,Ccl2,Serping1,Fos,Mefv,Gpnmb,Hck,Fcnb,Fgr,Tspo,Ccl3,Shox2,Lcn2,Lbp,Galr1,Cd14,Hcrt,Ripk3,Icam1,Hspb1,Actg2,Spp1,C3,Sele
GO:0007166	Cell surface receptor signaling pathway	18	968	0.71	5.33e-06	10116.ENSRNOP00000003940,10116.ENSRNOP00000006308,10116.ENSRNOP00000007044,10116.ENSRNOP00000008106,10116.ENSRNOP00000009448,10116.ENSRNOP00000010712,10116.ENSRNOP00000012432,10116.ENSRNOP00000012494,10116.ENSRNOP00000013779,10116.ENSRNOP00000015139,10116.ENSRNOP00000018776,10116.ENSRNOP00000019787,10116.ENSRNOP00000023977,10116.ENSRNOP00000025547,10116.ENSRNOP00000032902,10116.ENSRNOP00000036057…	Socs3,Il1b,Plek,Sostdc1,Ccl2,Fos,Hck,Fcnb,Fgr,Ccl3,Lcn2,Lbp,Cd14,Hcrt,Hspb1,Niacr1,Il2ra,C3
GO:0048522	Positive regulation of cellular process	31	2912	0.47	6.07e-06	10116.ENSRNOP00000001916,10116.ENSRNOP00000003940,10116.ENSRNOP00000005085,10116.ENSRNOP00000006308,10116.ENSRNOP00000007044,10116.ENSRNOP00000007949,10116.ENSRNOP00000009448,10116.ENSRNOP00000010712,10116.ENSRNOP00000011073,10116.ENSRNOP00000011945,10116.ENSRNOP00000012432,10116.ENSRNOP00000013779,10116.ENSRNOP00000014089,10116.ENSRNOP00000014216,10116.ENSRNOP00000015139,10116.ENSRNOP00000016843…	Serpine1,Socs3,Atf3,Il1b,Plek,Il1rn,Ccl2,Fos,Mefv,Gpnmb,Hck,Fgr,Tspo,Lgals3,Ccl3,Shox2,Lcn2,Lbp,Galr1,Cd14,Hcrt,F10,Ripk3,Icam1,Hspb1,Niacr1,Cxcl16,Spp1,Il2ra,C3,Sele
GO:0010647	Positive regulation of cell communication	19	1105	0.67	6.26e-06	10116.ENSRNOP00000005085,10116.ENSRNOP00000006308,10116.ENSRNOP00000007949,10116.ENSRNOP00000009448,10116.ENSRNOP00000011945,10116.ENSRNOP00000013779,10116.ENSRNOP00000014216,10116.ENSRNOP00000015139,10116.ENSRNOP00000016843,10116.ENSRNOP00000019787,10116.ENSRNOP00000022400,10116.ENSRNOP00000023977,10116.ENSRNOP00000025547,10116.ENSRNOP00000026677,10116.ENSRNOP00000027759,10116.ENSRNOP00000028066…	Atf3,Il1b,Il1rn,Ccl2,Gpnmb,Fgr,Lgals3,Ccl3,Shox2,Lbp,Galr1,Cd14,Hcrt,F10,Ripk3,Icam1,Niacr1,Spp1,C3
GO:0023056	Positive regulation of signaling	19	1107	0.67	6.3e-06	10116.ENSRNOP00000005085,10116.ENSRNOP00000006308,10116.ENSRNOP00000007949,10116.ENSRNOP00000009448,10116.ENSRNOP00000011945,10116.ENSRNOP00000013779,10116.ENSRNOP00000014216,10116.ENSRNOP00000015139,10116.ENSRNOP00000016843,10116.ENSRNOP00000019787,10116.ENSRNOP00000022400,10116.ENSRNOP00000023977,10116.ENSRNOP00000025547,10116.ENSRNOP00000026677,10116.ENSRNOP00000027759,10116.ENSRNOP00000028066…	Atf3,Il1b,Il1rn,Ccl2,Gpnmb,Fgr,Lgals3,Ccl3,Shox2,Lbp,Galr1,Cd14,Hcrt,F10,Ripk3,Icam1,Niacr1,Spp1,C3
GO:0033993	Response to lipid	17	876	0.73	6.7e-06	10116.ENSRNOP00000001916,10116.ENSRNOP00000003940,10116.ENSRNOP00000006308,10116.ENSRNOP00000007949,10116.ENSRNOP00000009448,10116.ENSRNOP00000010712,10116.ENSRNOP00000011073,10116.ENSRNOP00000014089,10116.ENSRNOP00000015139,10116.ENSRNOP00000018776,10116.ENSRNOP00000019787,10116.ENSRNOP00000023977,10116.ENSRNOP00000028066,10116.ENSRNOP00000032902,10116.ENSRNOP00000037160,10116.ENSRNOP00000062358…	Serpine1,Socs3,Il1b,Il1rn,Ccl2,Fos,Mefv,Tspo,Ccl3,Lcn2,Lbp,Cd14,Icam1,Hspb1,Cxcl16,Spp1,C3
GO:0001819	Positive regulation of cytokine production	10	239	1.06	8.35e-06	10116.ENSRNOP00000001916,10116.ENSRNOP00000006308,10116.ENSRNOP00000009448,10116.ENSRNOP00000012494,10116.ENSRNOP00000013779,10116.ENSRNOP00000015139,10116.ENSRNOP00000019787,10116.ENSRNOP00000023977,10116.ENSRNOP00000032902,10116.ENSRNOP00000066885	Serpine1,Il1b,Ccl2,Fcnb,Fgr,Ccl3,Lbp,Cd14,Hspb1,C3
GO:0007165	Signal transduction	26	2142	0.52	8.35e-06	10116.ENSRNOP00000003940,10116.ENSRNOP00000005085,10116.ENSRNOP00000006308,10116.ENSRNOP00000007044,10116.ENSRNOP00000007949,10116.ENSRNOP00000008106,10116.ENSRNOP00000009448,10116.ENSRNOP00000010712,10116.ENSRNOP00000011945,10116.ENSRNOP00000012432,10116.ENSRNOP00000012494,10116.ENSRNOP00000013779,10116.ENSRNOP00000014216,10116.ENSRNOP00000015139,10116.ENSRNOP00000018776,10116.ENSRNOP00000019787…	Socs3,Atf3,Il1b,Plek,Il1rn,Sostdc1,Ccl2,Fos,Gpnmb,Hck,Fcnb,Fgr,Lgals3,Ccl3,Lcn2,Lbp,Galr1,Cd14,Hcrt,Ripk3,Hspb1,Niacr1,Cxcl16,Spp1,Il2ra,C3
GO:0031347	Regulation of defense response	11	310	0.99	8.35e-06	10116.ENSRNOP00000001916,10116.ENSRNOP00000003940,10116.ENSRNOP00000006308,10116.ENSRNOP00000009817,10116.ENSRNOP00000011073,10116.ENSRNOP00000012494,10116.ENSRNOP00000013779,10116.ENSRNOP00000015139,10116.ENSRNOP00000019787,10116.ENSRNOP00000066383,10116.ENSRNOP00000066885	Serpine1,Socs3,Il1b,Serping1,Mefv,Fcnb,Fgr,Ccl3,Lbp,Il2ra,C3
GO:0070555	Response to interleukin-1	8	123	1.25	8.56e-06	10116.ENSRNOP00000001916,10116.ENSRNOP00000006308,10116.ENSRNOP00000007949,10116.ENSRNOP00000009448,10116.ENSRNOP00000015139,10116.ENSRNOP00000018776,10116.ENSRNOP00000028066,10116.ENSRNOP00000068171	Serpine1,Il1b,Il1rn,Ccl2,Ccl3,Lcn2,Icam1,Sele
GO:0048583	Regulation of response to stimulus	25	2023	0.53	1.16e-05	10116.ENSRNOP00000001916,10116.ENSRNOP00000003940,10116.ENSRNOP00000005085,10116.ENSRNOP00000006308,10116.ENSRNOP00000007044,10116.ENSRNOP00000007949,10116.ENSRNOP00000008106,10116.ENSRNOP00000009448,10116.ENSRNOP00000009817,10116.ENSRNOP00000011073,10116.ENSRNOP00000011945,10116.ENSRNOP00000012494,10116.ENSRNOP00000013779,10116.ENSRNOP00000014216,10116.ENSRNOP00000015139,10116.ENSRNOP00000016843…	Serpine1,Socs3,Atf3,Il1b,Plek,Il1rn,Sostdc1,Ccl2,Serping1,Mefv,Gpnmb,Fcnb,Fgr,Lgals3,Ccl3,Shox2,Lbp,Cd14,F10,Ripk3,Icam1,Hspb1,Spp1,Il2ra,C3
GO:0010468	Regulation of gene expression	24	1893	0.54	1.44e-05	10116.ENSRNOP00000001916,10116.ENSRNOP00000002799,10116.ENSRNOP00000005085,10116.ENSRNOP00000006308,10116.ENSRNOP00000009448,10116.ENSRNOP00000010712,10116.ENSRNOP00000011073,10116.ENSRNOP00000011945,10116.ENSRNOP00000012432,10116.ENSRNOP00000012494,10116.ENSRNOP00000013779,10116.ENSRNOP00000014089,10116.ENSRNOP00000015139,10116.ENSRNOP00000016843,10116.ENSRNOP00000018776,10116.ENSRNOP00000019787…	Serpine1,Cd200r1,Atf3,Il1b,Ccl2,Fos,Mefv,Gpnmb,Hck,Fcnb,Fgr,Tspo,Ccl3,Shox2,Lcn2,Lbp,Galr1,Cd14,Ripk3,Icam1,Hspb1,Actg2,Spp1,C3
GO:0010604	Positive regulation of macromolecule metabolic process	23	1759	0.55	1.69e-05	10116.ENSRNOP00000001916,10116.ENSRNOP00000005085,10116.ENSRNOP00000006308,10116.ENSRNOP00000007949,10116.ENSRNOP00000009448,10116.ENSRNOP00000010712,10116.ENSRNOP00000011073,10116.ENSRNOP00000011945,10116.ENSRNOP00000012494,10116.ENSRNOP00000013779,10116.ENSRNOP00000015139,10116.ENSRNOP00000016843,10116.ENSRNOP00000018776,10116.ENSRNOP00000019787,10116.ENSRNOP00000022400,10116.ENSRNOP00000023977…	Serpine1,Atf3,Il1b,Il1rn,Ccl2,Fos,Mefv,Gpnmb,Fcnb,Fgr,Ccl3,Shox2,Lcn2,Lbp,Galr1,Cd14,Ripk3,Icam1,Hspb1,Actg2,Spp1,C3,Sele
GO:0048519	Negative regulation of biological process	29	2744	0.46	1.86e-05	10116.ENSRNOP00000001570,10116.ENSRNOP00000001916,10116.ENSRNOP00000002799,10116.ENSRNOP00000003940,10116.ENSRNOP00000005085,10116.ENSRNOP00000006308,10116.ENSRNOP00000007044,10116.ENSRNOP00000007949,10116.ENSRNOP00000008106,10116.ENSRNOP00000009448,10116.ENSRNOP00000009817,10116.ENSRNOP00000011073,10116.ENSRNOP00000011945,10116.ENSRNOP00000012432,10116.ENSRNOP00000012494,10116.ENSRNOP00000013779…	Oasl,Serpine1,Cd200r1,Socs3,Atf3,Il1b,Plek,Il1rn,Sostdc1,Ccl2,Serping1,Mefv,Gpnmb,Hck,Fcnb,Fgr,Tspo,Lgals3,Ccl3,Shox2,Lbp,Hcrt,Icam1,Cnn1,Hspb1,Niacr1,Spp1,Il2ra,C3
GO:0010646	Regulation of cell communication	24	1925	0.53	1.87e-05	10116.ENSRNOP00000001916,10116.ENSRNOP00000003940,10116.ENSRNOP00000005085,10116.ENSRNOP00000006308,10116.ENSRNOP00000007044,10116.ENSRNOP00000007949,10116.ENSRNOP00000008106,10116.ENSRNOP00000009448,10116.ENSRNOP00000011945,10116.ENSRNOP00000013779,10116.ENSRNOP00000014216,10116.ENSRNOP00000015139,10116.ENSRNOP00000016843,10116.ENSRNOP00000019787,10116.ENSRNOP00000022400,10116.ENSRNOP00000023977…	Serpine1,Socs3,Atf3,Il1b,Plek,Il1rn,Sostdc1,Ccl2,Gpnmb,Fgr,Lgals3,Ccl3,Shox2,Lbp,Galr1,Cd14,Hcrt,F10,Ripk3,Icam1,Hspb1,Niacr1,Spp1,C3
GO:0023051	Regulation of signaling	24	1932	0.53	1.96e-05	10116.ENSRNOP00000001916,10116.ENSRNOP00000003940,10116.ENSRNOP00000005085,10116.ENSRNOP00000006308,10116.ENSRNOP00000007044,10116.ENSRNOP00000007949,10116.ENSRNOP00000008106,10116.ENSRNOP00000009448,10116.ENSRNOP00000011945,10116.ENSRNOP00000013779,10116.ENSRNOP00000014216,10116.ENSRNOP00000015139,10116.ENSRNOP00000016843,10116.ENSRNOP00000019787,10116.ENSRNOP00000022400,10116.ENSRNOP00000023977…	Serpine1,Socs3,Atf3,Il1b,Plek,Il1rn,Sostdc1,Ccl2,Gpnmb,Fgr,Lgals3,Ccl3,Shox2,Lbp,Galr1,Cd14,Hcrt,F10,Ripk3,Icam1,Hspb1,Niacr1,Spp1,C3
GO:0048584	Positive regulation of response to stimulus	19	1213	0.63	1.96e-05	10116.ENSRNOP00000001916,10116.ENSRNOP00000005085,10116.ENSRNOP00000006308,10116.ENSRNOP00000007044,10116.ENSRNOP00000007949,10116.ENSRNOP00000009448,10116.ENSRNOP00000009817,10116.ENSRNOP00000011945,10116.ENSRNOP00000012494,10116.ENSRNOP00000013779,10116.ENSRNOP00000015139,10116.ENSRNOP00000016843,10116.ENSRNOP00000019787,10116.ENSRNOP00000023977,10116.ENSRNOP00000026677,10116.ENSRNOP00000027759…	Serpine1,Atf3,Il1b,Plek,Il1rn,Ccl2,Serping1,Gpnmb,Fcnb,Fgr,Ccl3,Shox2,Lbp,Cd14,F10,Ripk3,Icam1,Hspb1,C3
GO:0031663	Lipopolysaccharide-mediated signaling pathway	5	25	1.74	2.13e-05	10116.ENSRNOP00000006308,10116.ENSRNOP00000009448,10116.ENSRNOP00000015139,10116.ENSRNOP00000019787,10116.ENSRNOP00000023977	Il1b,Ccl2,Ccl3,Lbp,Cd14
GO:0009991	Response to extracellular stimulus	13	529	0.83	2.14e-05	10116.ENSRNOP00000001916,10116.ENSRNOP00000003940,10116.ENSRNOP00000005085,10116.ENSRNOP00000006308,10116.ENSRNOP00000007949,10116.ENSRNOP00000009448,10116.ENSRNOP00000010712,10116.ENSRNOP00000014089,10116.ENSRNOP00000016083,10116.ENSRNOP00000018776,10116.ENSRNOP00000025547,10116.ENSRNOP00000028066,10116.ENSRNOP00000062358	Serpine1,Socs3,Atf3,Il1b,Il1rn,Ccl2,Fos,Tspo,Cp,Lcn2,Hcrt,Icam1,Spp1
GO:0007154	Cell communication	27	2444	0.48	2.37e-05	10116.ENSRNOP00000003940,10116.ENSRNOP00000005085,10116.ENSRNOP00000006308,10116.ENSRNOP00000007044,10116.ENSRNOP00000007949,10116.ENSRNOP00000008106,10116.ENSRNOP00000009448,10116.ENSRNOP00000010712,10116.ENSRNOP00000011945,10116.ENSRNOP00000012432,10116.ENSRNOP00000012494,10116.ENSRNOP00000013779,10116.ENSRNOP00000014216,10116.ENSRNOP00000015139,10116.ENSRNOP00000018776,10116.ENSRNOP00000019787…	Socs3,Atf3,Il1b,Plek,Il1rn,Sostdc1,Ccl2,Fos,Gpnmb,Hck,Fcnb,Fgr,Lgals3,Ccl3,Lcn2,Lbp,Galr1,Cd14,Hcrt,Ripk3,Icam1,Hspb1,Niacr1,Cxcl16,Spp1,Il2ra,C3
GO:0002697	Regulation of immune effector process	9	210	1.07	2.82e-05	10116.ENSRNOP00000006308,10116.ENSRNOP00000009448,10116.ENSRNOP00000009817,10116.ENSRNOP00000013779,10116.ENSRNOP00000014216,10116.ENSRNOP00000019787,10116.ENSRNOP00000027759,10116.ENSRNOP00000066383,10116.ENSRNOP00000066885	Il1b,Ccl2,Serping1,Fgr,Lgals3,Lbp,Ripk3,Il2ra,C3
GO:0071396	Cellular response to lipid	12	450	0.86	2.89e-05	10116.ENSRNOP00000001916,10116.ENSRNOP00000006308,10116.ENSRNOP00000009448,10116.ENSRNOP00000014089,10116.ENSRNOP00000015139,10116.ENSRNOP00000018776,10116.ENSRNOP00000019787,10116.ENSRNOP00000023977,10116.ENSRNOP00000028066,10116.ENSRNOP00000032902,10116.ENSRNOP00000037160,10116.ENSRNOP00000062358	Serpine1,Il1b,Ccl2,Tspo,Ccl3,Lcn2,Lbp,Cd14,Icam1,Hspb1,Cxcl16,Spp1
GO:0032680	Regulation of tumor necrosis factor production	7	98	1.29	2.93e-05	10116.ENSRNOP00000009448,10116.ENSRNOP00000011945,10116.ENSRNOP00000014089,10116.ENSRNOP00000015139,10116.ENSRNOP00000019787,10116.ENSRNOP00000023977,10116.ENSRNOP00000032902	Ccl2,Gpnmb,Tspo,Ccl3,Lbp,Cd14,Hspb1
GO:0032879	Regulation of localization	23	1858	0.53	3.72e-05	10116.ENSRNOP00000001916,10116.ENSRNOP00000002799,10116.ENSRNOP00000006308,10116.ENSRNOP00000007949,10116.ENSRNOP00000009448,10116.ENSRNOP00000011945,10116.ENSRNOP00000012432,10116.ENSRNOP00000013779,10116.ENSRNOP00000014089,10116.ENSRNOP00000014216,10116.ENSRNOP00000015139,10116.ENSRNOP00000019787,10116.ENSRNOP00000022400,10116.ENSRNOP00000023977,10116.ENSRNOP00000025547,10116.ENSRNOP00000027759…	Serpine1,Cd200r1,Il1b,Il1rn,Ccl2,Gpnmb,Hck,Fgr,Tspo,Lgals3,Ccl3,Lbp,Galr1,Cd14,Hcrt,Ripk3,Icam1,Hspb1,Niacr1,Cxcl16,Spp1,C3,Sele
GO:0051050	Positive regulation of transport	15	775	0.72	3.72e-05	10116.ENSRNOP00000001916,10116.ENSRNOP00000006308,10116.ENSRNOP00000009448,10116.ENSRNOP00000013779,10116.ENSRNOP00000014089,10116.ENSRNOP00000014216,10116.ENSRNOP00000015139,10116.ENSRNOP00000019787,10116.ENSRNOP00000022400,10116.ENSRNOP00000023977,10116.ENSRNOP00000025547,10116.ENSRNOP00000036057,10116.ENSRNOP00000062358,10116.ENSRNOP00000066885,10116.ENSRNOP00000068171	Serpine1,Il1b,Ccl2,Fgr,Tspo,Lgals3,Ccl3,Lbp,Galr1,Cd14,Hcrt,Niacr1,Spp1,C3,Sele
GO:0032757	Positive regulation of interleukin-8 production	5	30	1.66	4.18e-05	10116.ENSRNOP00000001916,10116.ENSRNOP00000006308,10116.ENSRNOP00000012494,10116.ENSRNOP00000019787,10116.ENSRNOP00000023977	Serpine1,Il1b,Fcnb,Lbp,Cd14
GO:0002252	Immune effector process	9	226	1.04	4.58e-05	10116.ENSRNOP00000001570,10116.ENSRNOP00000009817,10116.ENSRNOP00000012494,10116.ENSRNOP00000015139,10116.ENSRNOP00000019787,10116.ENSRNOP00000027759,10116.ENSRNOP00000028066,10116.ENSRNOP00000043001,10116.ENSRNOP00000066885	Oasl,Serping1,Fcnb,Ccl3,Lbp,Ripk3,Icam1,Mx1,C3
GO:0072676	Lymphocyte migration	5	31	1.65	4.64e-05	10116.ENSRNOP00000009448,10116.ENSRNOP00000015139,10116.ENSRNOP00000025856,10116.ENSRNOP00000028066,10116.ENSRNOP00000037160	Ccl2,Ccl3,Ch25h,Icam1,Cxcl16
GO:0065009	Regulation of molecular function	25	2250	0.48	6.49e-05	10116.ENSRNOP00000001570,10116.ENSRNOP00000001916,10116.ENSRNOP00000003940,10116.ENSRNOP00000005085,10116.ENSRNOP00000006308,10116.ENSRNOP00000007044,10116.ENSRNOP00000007949,10116.ENSRNOP00000009448,10116.ENSRNOP00000009817,10116.ENSRNOP00000010712,10116.ENSRNOP00000011073,10116.ENSRNOP00000011945,10116.ENSRNOP00000012432,10116.ENSRNOP00000013779,10116.ENSRNOP00000014216,10116.ENSRNOP00000015139…	Oasl,Serpine1,Socs3,Atf3,Il1b,Plek,Il1rn,Ccl2,Serping1,Fos,Mefv,Gpnmb,Hck,Fgr,Lgals3,Ccl3,Galr1,Hcrt,Ripk3,Icam1,Hspb1,Cxcl16,Spp1,C3,Sele
GO:0010941	Regulation of cell death	17	1079	0.64	7.93e-05	10116.ENSRNOP00000001916,10116.ENSRNOP00000002799,10116.ENSRNOP00000003940,10116.ENSRNOP00000005085,10116.ENSRNOP00000006308,10116.ENSRNOP00000007949,10116.ENSRNOP00000009448,10116.ENSRNOP00000010712,10116.ENSRNOP00000011945,10116.ENSRNOP00000012432,10116.ENSRNOP00000014089,10116.ENSRNOP00000014216,10116.ENSRNOP00000015139,10116.ENSRNOP00000027759,10116.ENSRNOP00000028066,10116.ENSRNOP00000032902…	Serpine1,Cd200r1,Socs3,Atf3,Il1b,Il1rn,Ccl2,Fos,Gpnmb,Hck,Tspo,Lgals3,Ccl3,Ripk3,Icam1,Hspb1,Niacr1
GO:0050764	Regulation of phagocytosis	6	71	1.37	8.51e-05	10116.ENSRNOP00000006308,10116.ENSRNOP00000009448,10116.ENSRNOP00000012432,10116.ENSRNOP00000013779,10116.ENSRNOP00000019787,10116.ENSRNOP00000066885	Il1b,Ccl2,Hck,Fgr,Lbp,C3
GO:0031667	Response to nutrient levels	12	508	0.81	8.65e-05	10116.ENSRNOP00000001916,10116.ENSRNOP00000003940,10116.ENSRNOP00000005085,10116.ENSRNOP00000006308,10116.ENSRNOP00000007949,10116.ENSRNOP00000009448,10116.ENSRNOP00000014089,10116.ENSRNOP00000016083,10116.ENSRNOP00000018776,10116.ENSRNOP00000025547,10116.ENSRNOP00000028066,10116.ENSRNOP00000062358	Serpine1,Socs3,Atf3,Il1b,Il1rn,Ccl2,Tspo,Cp,Lcn2,Hcrt,Icam1,Spp1
GO:0065007	Biological regulation	41	5417	0.32	8.7e-05	10116.ENSRNOP00000001570,10116.ENSRNOP00000001916,10116.ENSRNOP00000002799,10116.ENSRNOP00000003940,10116.ENSRNOP00000005085,10116.ENSRNOP00000006308,10116.ENSRNOP00000007044,10116.ENSRNOP00000007949,10116.ENSRNOP00000008106,10116.ENSRNOP00000009448,10116.ENSRNOP00000009817,10116.ENSRNOP00000010712,10116.ENSRNOP00000011073,10116.ENSRNOP00000011432,10116.ENSRNOP00000011945,10116.ENSRNOP00000012432…	Oasl,Serpine1,Cd200r1,Socs3,Atf3,Il1b,Plek,Il1rn,Sostdc1,Ccl2,Serping1,Fos,Mefv,Steap4,Gpnmb,Hck,Fcnb,Fgr,Tspo,Lgals3,Ccl3,Cp,Shox2,Lcn2,Lbp,Galr1,Cd14,Hcrt,F10,Ripk3,Icam1,Cnn1,Hspb1,Niacr1,Cxcl16,Mx1,Actg2,Spp1,Il2ra,C3,Sele
GO:0051716	Cellular response to stimulus	30	3193	0.41	9.65e-05	10116.ENSRNOP00000001916,10116.ENSRNOP00000003940,10116.ENSRNOP00000005085,10116.ENSRNOP00000006308,10116.ENSRNOP00000007044,10116.ENSRNOP00000007949,10116.ENSRNOP00000008106,10116.ENSRNOP00000009448,10116.ENSRNOP00000010712,10116.ENSRNOP00000011945,10116.ENSRNOP00000012432,10116.ENSRNOP00000012494,10116.ENSRNOP00000013779,10116.ENSRNOP00000014089,10116.ENSRNOP00000014216,10116.ENSRNOP00000015139…	Serpine1,Socs3,Atf3,Il1b,Plek,Il1rn,Sostdc1,Ccl2,Fos,Gpnmb,Hck,Fcnb,Fgr,Tspo,Lgals3,Ccl3,Lcn2,Lbp,Galr1,Cd14,Hcrt,Ch25h,Ripk3,Icam1,Hspb1,Niacr1,Cxcl16,Spp1,Il2ra,C3
GO:1901701	Cellular response to oxygen-containing compound	15	864	0.68	0.00012	10116.ENSRNOP00000001916,10116.ENSRNOP00000006308,10116.ENSRNOP00000007949,10116.ENSRNOP00000009448,10116.ENSRNOP00000010712,10116.ENSRNOP00000014089,10116.ENSRNOP00000015139,10116.ENSRNOP00000018776,10116.ENSRNOP00000019787,10116.ENSRNOP00000023977,10116.ENSRNOP00000027759,10116.ENSRNOP00000028066,10116.ENSRNOP00000032902,10116.ENSRNOP00000037160,10116.ENSRNOP00000062358	Serpine1,Il1b,Il1rn,Ccl2,Fos,Tspo,Ccl3,Lcn2,Lbp,Cd14,Ripk3,Icam1,Hspb1,Cxcl16,Spp1
GO:0010628	Positive regulation of gene expression	17	1129	0.62	0.00013	10116.ENSRNOP00000001916,10116.ENSRNOP00000005085,10116.ENSRNOP00000006308,10116.ENSRNOP00000009448,10116.ENSRNOP00000010712,10116.ENSRNOP00000012494,10116.ENSRNOP00000013779,10116.ENSRNOP00000015139,10116.ENSRNOP00000016843,10116.ENSRNOP00000018776,10116.ENSRNOP00000019787,10116.ENSRNOP00000022400,10116.ENSRNOP00000023977,10116.ENSRNOP00000032902,10116.ENSRNOP00000050322,10116.ENSRNOP00000062358…	Serpine1,Atf3,Il1b,Ccl2,Fos,Fcnb,Fgr,Ccl3,Shox2,Lcn2,Lbp,Galr1,Cd14,Hspb1,Actg2,Spp1,C3
GO:0030593	Neutrophil chemotaxis	5	40	1.54	0.00013	10116.ENSRNOP00000006308,10116.ENSRNOP00000009448,10116.ENSRNOP00000014216,10116.ENSRNOP00000015139,10116.ENSRNOP00000062358	Il1b,Ccl2,Lgals3,Ccl3,Spp1
GO:0072678	T cell migration	4	15	1.86	0.00013	10116.ENSRNOP00000009448,10116.ENSRNOP00000015139,10116.ENSRNOP00000028066,10116.ENSRNOP00000037160	Ccl2,Ccl3,Icam1,Cxcl16
GO:0006935	Chemotaxis	9	266	0.97	0.00014	10116.ENSRNOP00000006308,10116.ENSRNOP00000009448,10116.ENSRNOP00000014216,10116.ENSRNOP00000015139,10116.ENSRNOP00000019787,10116.ENSRNOP00000025856,10116.ENSRNOP00000037160,10116.ENSRNOP00000062358,10116.ENSRNOP00000066885	Il1b,Ccl2,Lgals3,Ccl3,Lbp,Ch25h,Cxcl16,Spp1,C3
GO:0009966	Regulation of signal transduction	20	1558	0.55	0.00014	10116.ENSRNOP00000001916,10116.ENSRNOP00000003940,10116.ENSRNOP00000005085,10116.ENSRNOP00000006308,10116.ENSRNOP00000007044,10116.ENSRNOP00000007949,10116.ENSRNOP00000008106,10116.ENSRNOP00000009448,10116.ENSRNOP00000011945,10116.ENSRNOP00000013779,10116.ENSRNOP00000014216,10116.ENSRNOP00000015139,10116.ENSRNOP00000016843,10116.ENSRNOP00000019787,10116.ENSRNOP00000023977,10116.ENSRNOP00000026677…	Serpine1,Socs3,Atf3,Il1b,Plek,Il1rn,Sostdc1,Ccl2,Gpnmb,Fgr,Lgals3,Ccl3,Shox2,Lbp,Cd14,F10,Ripk3,Icam1,Hspb1,C3
GO:0022603	Regulation of anatomical structure morphogenesis	13	652	0.74	0.00015	10116.ENSRNOP00000001916,10116.ENSRNOP00000006308,10116.ENSRNOP00000007949,10116.ENSRNOP00000009448,10116.ENSRNOP00000012432,10116.ENSRNOP00000013779,10116.ENSRNOP00000014216,10116.ENSRNOP00000015139,10116.ENSRNOP00000016843,10116.ENSRNOP00000028066,10116.ENSRNOP00000032902,10116.ENSRNOP00000062358,10116.ENSRNOP00000066885	Serpine1,Il1b,Il1rn,Ccl2,Hck,Fgr,Lgals3,Ccl3,Shox2,Icam1,Hspb1,Spp1,C3
GO:0048585	Negative regulation of response to stimulus	15	886	0.67	0.00015	10116.ENSRNOP00000001916,10116.ENSRNOP00000003940,10116.ENSRNOP00000005085,10116.ENSRNOP00000006308,10116.ENSRNOP00000007044,10116.ENSRNOP00000007949,10116.ENSRNOP00000008106,10116.ENSRNOP00000009448,10116.ENSRNOP00000009817,10116.ENSRNOP00000011073,10116.ENSRNOP00000014216,10116.ENSRNOP00000028066,10116.ENSRNOP00000032902,10116.ENSRNOP00000062358,10116.ENSRNOP00000066383	Serpine1,Socs3,Atf3,Il1b,Plek,Il1rn,Sostdc1,Ccl2,Serping1,Mefv,Lgals3,Icam1,Hspb1,Spp1,Il2ra
GO:1901700	Response to oxygen-containing compound	19	1430	0.56	0.00016	10116.ENSRNOP00000001916,10116.ENSRNOP00000003940,10116.ENSRNOP00000006308,10116.ENSRNOP00000007949,10116.ENSRNOP00000009448,10116.ENSRNOP00000010712,10116.ENSRNOP00000011073,10116.ENSRNOP00000014089,10116.ENSRNOP00000015139,10116.ENSRNOP00000018776,10116.ENSRNOP00000019787,10116.ENSRNOP00000023977,10116.ENSRNOP00000024756,10116.ENSRNOP00000027759,10116.ENSRNOP00000028066,10116.ENSRNOP00000032902…	Serpine1,Socs3,Il1b,Il1rn,Ccl2,Fos,Mefv,Tspo,Ccl3,Lcn2,Lbp,Cd14,Slc22a6,Ripk3,Icam1,Hspb1,Cxcl16,Spp1,C3
GO:1901654	Response to ketone	9	279	0.95	0.0002	10116.ENSRNOP00000001916,10116.ENSRNOP00000003940,10116.ENSRNOP00000006308,10116.ENSRNOP00000009448,10116.ENSRNOP00000010712,10116.ENSRNOP00000014089,10116.ENSRNOP00000028066,10116.ENSRNOP00000062358,10116.ENSRNOP00000066885	Serpine1,Socs3,Il1b,Ccl2,Fos,Tspo,Icam1,Spp1,C3
GO:0070887	Cellular response to chemical stimulus	21	1769	0.51	0.00021	10116.ENSRNOP00000001916,10116.ENSRNOP00000003940,10116.ENSRNOP00000005085,10116.ENSRNOP00000006308,10116.ENSRNOP00000007949,10116.ENSRNOP00000008106,10116.ENSRNOP00000009448,10116.ENSRNOP00000010712,10116.ENSRNOP00000014089,10116.ENSRNOP00000014216,10116.ENSRNOP00000015139,10116.ENSRNOP00000018776,10116.ENSRNOP00000019787,10116.ENSRNOP00000023977,10116.ENSRNOP00000025856,10116.ENSRNOP00000027759…	Serpine1,Socs3,Atf3,Il1b,Il1rn,Sostdc1,Ccl2,Fos,Tspo,Lgals3,Ccl3,Lcn2,Lbp,Cd14,Ch25h,Ripk3,Icam1,Hspb1,Cxcl16,Spp1,Il2ra
GO:0042221	Response to chemical	26	2616	0.44	0.00023	10116.ENSRNOP00000001916,10116.ENSRNOP00000003940,10116.ENSRNOP00000005085,10116.ENSRNOP00000006308,10116.ENSRNOP00000007949,10116.ENSRNOP00000008106,10116.ENSRNOP00000009448,10116.ENSRNOP00000010712,10116.ENSRNOP00000011073,10116.ENSRNOP00000014089,10116.ENSRNOP00000014216,10116.ENSRNOP00000015139,10116.ENSRNOP00000016083,10116.ENSRNOP00000018776,10116.ENSRNOP00000019787,10116.ENSRNOP00000023977…	Serpine1,Socs3,Atf3,Il1b,Il1rn,Sostdc1,Ccl2,Fos,Mefv,Tspo,Lgals3,Ccl3,Cp,Lcn2,Lbp,Cd14,Slc22a6,Ch25h,Ripk3,Icam1,Hspb1,Cxcl16,Spp1,Il2ra,C3,Sele
GO:0010035	Response to inorganic substance	12	574	0.76	0.00024	10116.ENSRNOP00000001916,10116.ENSRNOP00000006308,10116.ENSRNOP00000010712,10116.ENSRNOP00000011073,10116.ENSRNOP00000014089,10116.ENSRNOP00000016083,10116.ENSRNOP00000018776,10116.ENSRNOP00000023977,10116.ENSRNOP00000027759,10116.ENSRNOP00000028066,10116.ENSRNOP00000032902,10116.ENSRNOP00000066885	Serpine1,Il1b,Fos,Mefv,Tspo,Cp,Lcn2,Cd14,Ripk3,Icam1,Hspb1,C3
GO:0016477	Cell migration	11	470	0.81	0.00024	10116.ENSRNOP00000006308,10116.ENSRNOP00000009448,10116.ENSRNOP00000014089,10116.ENSRNOP00000014216,10116.ENSRNOP00000015139,10116.ENSRNOP00000019787,10116.ENSRNOP00000025856,10116.ENSRNOP00000028066,10116.ENSRNOP00000037160,10116.ENSRNOP00000062358,10116.ENSRNOP00000068171	Il1b,Ccl2,Tspo,Lgals3,Ccl3,Lbp,Ch25h,Icam1,Cxcl16,Spp1,Sele
GO:0048545	Response to steroid hormone	10	387	0.85	0.00031	10116.ENSRNOP00000001916,10116.ENSRNOP00000003940,10116.ENSRNOP00000006308,10116.ENSRNOP00000007949,10116.ENSRNOP00000009448,10116.ENSRNOP00000010712,10116.ENSRNOP00000014089,10116.ENSRNOP00000028066,10116.ENSRNOP00000062358,10116.ENSRNOP00000066885	Serpine1,Socs3,Il1b,Il1rn,Ccl2,Fos,Tspo,Icam1,Spp1,C3
GO:0071347	Cellular response to interleukin-1	6	94	1.24	0.00031	10116.ENSRNOP00000001916,10116.ENSRNOP00000006308,10116.ENSRNOP00000009448,10116.ENSRNOP00000015139,10116.ENSRNOP00000018776,10116.ENSRNOP00000028066	Serpine1,Il1b,Ccl2,Ccl3,Lcn2,Icam1
GO:0048523	Negative regulation of cellular process	25	2493	0.44	0.00032	10116.ENSRNOP00000001916,10116.ENSRNOP00000002799,10116.ENSRNOP00000003940,10116.ENSRNOP00000005085,10116.ENSRNOP00000006308,10116.ENSRNOP00000007044,10116.ENSRNOP00000007949,10116.ENSRNOP00000008106,10116.ENSRNOP00000009448,10116.ENSRNOP00000009817,10116.ENSRNOP00000011073,10116.ENSRNOP00000011945,10116.ENSRNOP00000012432,10116.ENSRNOP00000013779,10116.ENSRNOP00000014089,10116.ENSRNOP00000014216…	Serpine1,Cd200r1,Socs3,Atf3,Il1b,Plek,Il1rn,Sostdc1,Ccl2,Serping1,Mefv,Gpnmb,Hck,Fgr,Tspo,Lgals3,Ccl3,Shox2,Hcrt,Icam1,Cnn1,Hspb1,Spp1,Il2ra,C3
GO:0050727	Regulation of inflammatory response	8	220	1	0.00032	10116.ENSRNOP00000001916,10116.ENSRNOP00000003940,10116.ENSRNOP00000006308,10116.ENSRNOP00000011073,10116.ENSRNOP00000015139,10116.ENSRNOP00000019787,10116.ENSRNOP00000066383,10116.ENSRNOP00000066885	Serpine1,Socs3,Il1b,Mefv,Ccl3,Lbp,Il2ra,C3
GO:0051049	Regulation of transport	18	1364	0.56	0.00032	10116.ENSRNOP00000001916,10116.ENSRNOP00000006308,10116.ENSRNOP00000007949,10116.ENSRNOP00000009448,10116.ENSRNOP00000012432,10116.ENSRNOP00000013779,10116.ENSRNOP00000014089,10116.ENSRNOP00000014216,10116.ENSRNOP00000015139,10116.ENSRNOP00000019787,10116.ENSRNOP00000022400,10116.ENSRNOP00000023977,10116.ENSRNOP00000025547,10116.ENSRNOP00000028066,10116.ENSRNOP00000036057,10116.ENSRNOP00000062358…	Serpine1,Il1b,Il1rn,Ccl2,Hck,Fgr,Tspo,Lgals3,Ccl3,Lbp,Galr1,Cd14,Hcrt,Icam1,Niacr1,Spp1,C3,Sele
GO:0042592	Homeostatic process	16	1089	0.61	0.00033	10116.ENSRNOP00000001916,10116.ENSRNOP00000006308,10116.ENSRNOP00000007949,10116.ENSRNOP00000009448,10116.ENSRNOP00000011432,10116.ENSRNOP00000014089,10116.ENSRNOP00000015139,10116.ENSRNOP00000016083,10116.ENSRNOP00000018776,10116.ENSRNOP00000022400,10116.ENSRNOP00000025547,10116.ENSRNOP00000027759,10116.ENSRNOP00000028066,10116.ENSRNOP00000036057,10116.ENSRNOP00000062358,10116.ENSRNOP00000066383	Serpine1,Il1b,Il1rn,Ccl2,Steap4,Tspo,Ccl3,Cp,Lcn2,Galr1,Hcrt,Ripk3,Icam1,Niacr1,Spp1,Il2ra
GO:0048247	Lymphocyte chemotaxis	4	21	1.72	0.00033	10116.ENSRNOP00000009448,10116.ENSRNOP00000015139,10116.ENSRNOP00000025856,10116.ENSRNOP00000037160	Ccl2,Ccl3,Ch25h,Cxcl16
GO:0050794	Regulation of cellular process	37	4864	0.32	0.00034	10116.ENSRNOP00000001570,10116.ENSRNOP00000001916,10116.ENSRNOP00000002799,10116.ENSRNOP00000003940,10116.ENSRNOP00000005085,10116.ENSRNOP00000006308,10116.ENSRNOP00000007044,10116.ENSRNOP00000007949,10116.ENSRNOP00000008106,10116.ENSRNOP00000009448,10116.ENSRNOP00000009817,10116.ENSRNOP00000010712,10116.ENSRNOP00000011073,10116.ENSRNOP00000011945,10116.ENSRNOP00000012432,10116.ENSRNOP00000012494…	Oasl,Serpine1,Cd200r1,Socs3,Atf3,Il1b,Plek,Il1rn,Sostdc1,Ccl2,Serping1,Fos,Mefv,Gpnmb,Hck,Fcnb,Fgr,Tspo,Lgals3,Ccl3,Shox2,Lcn2,Lbp,Galr1,Cd14,Hcrt,F10,Ripk3,Icam1,Cnn1,Hspb1,Niacr1,Cxcl16,Spp1,Il2ra,C3,Sele
GO:0050789	Regulation of biological process	38	5090	0.31	0.00035	10116.ENSRNOP00000001570,10116.ENSRNOP00000001916,10116.ENSRNOP00000002799,10116.ENSRNOP00000003940,10116.ENSRNOP00000005085,10116.ENSRNOP00000006308,10116.ENSRNOP00000007044,10116.ENSRNOP00000007949,10116.ENSRNOP00000008106,10116.ENSRNOP00000009448,10116.ENSRNOP00000009817,10116.ENSRNOP00000010712,10116.ENSRNOP00000011073,10116.ENSRNOP00000011945,10116.ENSRNOP00000012432,10116.ENSRNOP00000012494…	Oasl,Serpine1,Cd200r1,Socs3,Atf3,Il1b,Plek,Il1rn,Sostdc1,Ccl2,Serping1,Fos,Mefv,Gpnmb,Hck,Fcnb,Fgr,Tspo,Lgals3,Ccl3,Shox2,Lcn2,Lbp,Galr1,Cd14,Hcrt,F10,Ripk3,Icam1,Cnn1,Hspb1,Niacr1,Cxcl16,Actg2,Spp1,Il2ra,C3,Sele
GO:0050790	Regulation of catalytic activity	17	1249	0.57	0.0004	10116.ENSRNOP00000001570,10116.ENSRNOP00000001916,10116.ENSRNOP00000003940,10116.ENSRNOP00000006308,10116.ENSRNOP00000007044,10116.ENSRNOP00000007949,10116.ENSRNOP00000009448,10116.ENSRNOP00000009817,10116.ENSRNOP00000011073,10116.ENSRNOP00000013779,10116.ENSRNOP00000015139,10116.ENSRNOP00000022400,10116.ENSRNOP00000027759,10116.ENSRNOP00000028066,10116.ENSRNOP00000032902,10116.ENSRNOP00000066885…	Oasl,Serpine1,Socs3,Il1b,Plek,Il1rn,Ccl2,Serping1,Mefv,Fgr,Ccl3,Galr1,Ripk3,Icam1,Hspb1,C3,Sele
GO:0051128	Regulation of cellular component organization	18	1399	0.55	0.00042	10116.ENSRNOP00000001916,10116.ENSRNOP00000003940,10116.ENSRNOP00000006308,10116.ENSRNOP00000007044,10116.ENSRNOP00000011073,10116.ENSRNOP00000012432,10116.ENSRNOP00000014089,10116.ENSRNOP00000014216,10116.ENSRNOP00000016843,10116.ENSRNOP00000018776,10116.ENSRNOP00000019787,10116.ENSRNOP00000023977,10116.ENSRNOP00000028066,10116.ENSRNOP00000032902,10116.ENSRNOP00000037160,10116.ENSRNOP00000062358…	Serpine1,Socs3,Il1b,Plek,Mefv,Hck,Tspo,Lgals3,Shox2,Lcn2,Lbp,Cd14,Icam1,Hspb1,Cxcl16,Spp1,C3,Sele
GO:0030155	Regulation of cell adhesion	10	407	0.83	0.00044	10116.ENSRNOP00000001916,10116.ENSRNOP00000006308,10116.ENSRNOP00000007949,10116.ENSRNOP00000009448,10116.ENSRNOP00000011945,10116.ENSRNOP00000014216,10116.ENSRNOP00000028066,10116.ENSRNOP00000062358,10116.ENSRNOP00000066383,10116.ENSRNOP00000068171	Serpine1,Il1b,Il1rn,Ccl2,Gpnmb,Lgals3,Icam1,Spp1,Il2ra,Sele
GO:0071310	Cellular response to organic substance	18	1406	0.55	0.00044	10116.ENSRNOP00000001916,10116.ENSRNOP00000003940,10116.ENSRNOP00000005085,10116.ENSRNOP00000006308,10116.ENSRNOP00000007949,10116.ENSRNOP00000008106,10116.ENSRNOP00000009448,10116.ENSRNOP00000010712,10116.ENSRNOP00000014089,10116.ENSRNOP00000015139,10116.ENSRNOP00000018776,10116.ENSRNOP00000019787,10116.ENSRNOP00000023977,10116.ENSRNOP00000028066,10116.ENSRNOP00000032902,10116.ENSRNOP00000037160…	Serpine1,Socs3,Atf3,Il1b,Il1rn,Sostdc1,Ccl2,Fos,Tspo,Ccl3,Lcn2,Lbp,Cd14,Icam1,Hspb1,Cxcl16,Spp1,Il2ra
GO:0050921	Positive regulation of chemotaxis	6	104	1.2	0.00047	10116.ENSRNOP00000001916,10116.ENSRNOP00000006308,10116.ENSRNOP00000009448,10116.ENSRNOP00000015139,10116.ENSRNOP00000019787,10116.ENSRNOP00000032902	Serpine1,Il1b,Ccl2,Ccl3,Lbp,Hspb1
GO:0050865	Regulation of cell activation	9	323	0.88	0.00051	10116.ENSRNOP00000006308,10116.ENSRNOP00000007044,10116.ENSRNOP00000009448,10116.ENSRNOP00000011945,10116.ENSRNOP00000013779,10116.ENSRNOP00000014216,10116.ENSRNOP00000019787,10116.ENSRNOP00000027759,10116.ENSRNOP00000066383	Il1b,Plek,Ccl2,Gpnmb,Fgr,Lgals3,Lbp,Ripk3,Il2ra
GO:0032103	Positive regulation of response to external stimulus	8	240	0.96	0.00052	10116.ENSRNOP00000001916,10116.ENSRNOP00000006308,10116.ENSRNOP00000009448,10116.ENSRNOP00000012494,10116.ENSRNOP00000015139,10116.ENSRNOP00000019787,10116.ENSRNOP00000032902,10116.ENSRNOP00000066885	Serpine1,Il1b,Ccl2,Fcnb,Ccl3,Lbp,Hspb1,C3
GO:1903037	Regulation of leukocyte cell-cell adhesion	7	167	1.06	0.00052	10116.ENSRNOP00000006308,10116.ENSRNOP00000009448,10116.ENSRNOP00000011945,10116.ENSRNOP00000014216,10116.ENSRNOP00000028066,10116.ENSRNOP00000066383,10116.ENSRNOP00000068171	Il1b,Ccl2,Gpnmb,Lgals3,Icam1,Il2ra,Sele
GO:0002437	Inflammatory response to antigenic stimulus	4	25	1.64	0.00054	10116.ENSRNOP00000006308,10116.ENSRNOP00000007949,10116.ENSRNOP00000028066,10116.ENSRNOP00000066383	Il1b,Il1rn,Icam1,Il2ra
GO:0010033	Response to organic substance	22	2067	0.47	0.00054	10116.ENSRNOP00000001916,10116.ENSRNOP00000003940,10116.ENSRNOP00000005085,10116.ENSRNOP00000006308,10116.ENSRNOP00000007949,10116.ENSRNOP00000008106,10116.ENSRNOP00000009448,10116.ENSRNOP00000010712,10116.ENSRNOP00000011073,10116.ENSRNOP00000014089,10116.ENSRNOP00000015139,10116.ENSRNOP00000018776,10116.ENSRNOP00000019787,10116.ENSRNOP00000023977,10116.ENSRNOP00000024756,10116.ENSRNOP00000028066…	Serpine1,Socs3,Atf3,Il1b,Il1rn,Sostdc1,Ccl2,Fos,Mefv,Tspo,Ccl3,Lcn2,Lbp,Cd14,Slc22a6,Icam1,Hspb1,Cxcl16,Spp1,Il2ra,C3,Sele
GO:0051130	Positive regulation of cellular component organization	13	753	0.68	0.00055	10116.ENSRNOP00000001916,10116.ENSRNOP00000006308,10116.ENSRNOP00000007044,10116.ENSRNOP00000012432,10116.ENSRNOP00000014216,10116.ENSRNOP00000016843,10116.ENSRNOP00000018776,10116.ENSRNOP00000019787,10116.ENSRNOP00000023977,10116.ENSRNOP00000028066,10116.ENSRNOP00000032902,10116.ENSRNOP00000066885,10116.ENSRNOP00000068171	Serpine1,Il1b,Plek,Hck,Lgals3,Shox2,Lcn2,Lbp,Cd14,Icam1,Hspb1,C3,Sele
GO:0002690	Positive regulation of leukocyte chemotaxis	5	60	1.36	0.00056	10116.ENSRNOP00000001916,10116.ENSRNOP00000006308,10116.ENSRNOP00000009448,10116.ENSRNOP00000015139,10116.ENSRNOP00000019787	Serpine1,Il1b,Ccl2,Ccl3,Lbp
GO:0022407	Regulation of cell-cell adhesion	8	245	0.95	0.00056	10116.ENSRNOP00000006308,10116.ENSRNOP00000007949,10116.ENSRNOP00000009448,10116.ENSRNOP00000011945,10116.ENSRNOP00000014216,10116.ENSRNOP00000028066,10116.ENSRNOP00000066383,10116.ENSRNOP00000068171	Il1b,Il1rn,Ccl2,Gpnmb,Lgals3,Icam1,Il2ra,Sele
GO:0032760	Positive regulation of tumor necrosis factor production	5	60	1.36	0.00056	10116.ENSRNOP00000009448,10116.ENSRNOP00000015139,10116.ENSRNOP00000019787,10116.ENSRNOP00000023977,10116.ENSRNOP00000032902	Ccl2,Ccl3,Lbp,Cd14,Hspb1
GO:0040011	Locomotion	12	639	0.71	0.00056	10116.ENSRNOP00000006308,10116.ENSRNOP00000009448,10116.ENSRNOP00000014089,10116.ENSRNOP00000014216,10116.ENSRNOP00000015139,10116.ENSRNOP00000019787,10116.ENSRNOP00000025856,10116.ENSRNOP00000028066,10116.ENSRNOP00000037160,10116.ENSRNOP00000062358,10116.ENSRNOP00000066885,10116.ENSRNOP00000068171	Il1b,Ccl2,Tspo,Lgals3,Ccl3,Lbp,Ch25h,Icam1,Cxcl16,Spp1,C3,Sele
GO:0051384	Response to glucocorticoid	8	245	0.95	0.00056	10116.ENSRNOP00000001916,10116.ENSRNOP00000003940,10116.ENSRNOP00000006308,10116.ENSRNOP00000007949,10116.ENSRNOP00000009448,10116.ENSRNOP00000010712,10116.ENSRNOP00000028066,10116.ENSRNOP00000066885	Serpine1,Socs3,Il1b,Il1rn,Ccl2,Fos,Icam1,C3
GO:0032570	Response to progesterone	5	61	1.35	0.00058	10116.ENSRNOP00000003940,10116.ENSRNOP00000009448,10116.ENSRNOP00000010712,10116.ENSRNOP00000014089,10116.ENSRNOP00000066885	Socs3,Ccl2,Fos,Tspo,C3
GO:0002691	Regulation of cellular extravasation	4	27	1.61	0.00065	10116.ENSRNOP00000009448,10116.ENSRNOP00000027759,10116.ENSRNOP00000028066,10116.ENSRNOP00000068171	Ccl2,Ripk3,Icam1,Sele
GO:0051928	Positive regulation of calcium ion transport	6	113	1.16	0.00065	10116.ENSRNOP00000001916,10116.ENSRNOP00000009448,10116.ENSRNOP00000014089,10116.ENSRNOP00000014216,10116.ENSRNOP00000015139,10116.ENSRNOP00000025547	Serpine1,Ccl2,Tspo,Lgals3,Ccl3,Hcrt
GO:0071345	Cellular response to cytokine stimulus	10	440	0.79	0.00072	10116.ENSRNOP00000001916,10116.ENSRNOP00000003940,10116.ENSRNOP00000006308,10116.ENSRNOP00000009448,10116.ENSRNOP00000015139,10116.ENSRNOP00000018776,10116.ENSRNOP00000028066,10116.ENSRNOP00000032902,10116.ENSRNOP00000062358,10116.ENSRNOP00000066383	Serpine1,Socs3,Il1b,Ccl2,Ccl3,Lcn2,Icam1,Hspb1,Spp1,Il2ra
GO:0002683	Negative regulation of immune system process	8	258	0.93	0.00075	10116.ENSRNOP00000002799,10116.ENSRNOP00000009448,10116.ENSRNOP00000009817,10116.ENSRNOP00000011945,10116.ENSRNOP00000013779,10116.ENSRNOP00000014216,10116.ENSRNOP00000015139,10116.ENSRNOP00000066383	Cd200r1,Ccl2,Serping1,Gpnmb,Fgr,Lgals3,Ccl3,Il2ra
GO:0050776	Regulation of immune response	9	350	0.85	0.00082	10116.ENSRNOP00000006308,10116.ENSRNOP00000009817,10116.ENSRNOP00000012494,10116.ENSRNOP00000013779,10116.ENSRNOP00000014216,10116.ENSRNOP00000019787,10116.ENSRNOP00000027759,10116.ENSRNOP00000066383,10116.ENSRNOP00000066885	Il1b,Serping1,Fcnb,Fgr,Lgals3,Lbp,Ripk3,Il2ra,C3
GO:0031323	Regulation of cellular metabolic process	25	2672	0.41	0.00083	10116.ENSRNOP00000001570,10116.ENSRNOP00000001916,10116.ENSRNOP00000003940,10116.ENSRNOP00000005085,10116.ENSRNOP00000006308,10116.ENSRNOP00000007044,10116.ENSRNOP00000007949,10116.ENSRNOP00000009448,10116.ENSRNOP00000009817,10116.ENSRNOP00000010712,10116.ENSRNOP00000011073,10116.ENSRNOP00000011945,10116.ENSRNOP00000012432,10116.ENSRNOP00000013779,10116.ENSRNOP00000014089,10116.ENSRNOP00000015139…	Oasl,Serpine1,Socs3,Atf3,Il1b,Plek,Il1rn,Ccl2,Serping1,Fos,Mefv,Gpnmb,Hck,Fgr,Tspo,Ccl3,Shox2,Galr1,Hcrt,Ripk3,Icam1,Hspb1,Spp1,C3,Sele
GO:0009967	Positive regulation of signal transduction	14	925	0.62	0.00087	10116.ENSRNOP00000005085,10116.ENSRNOP00000006308,10116.ENSRNOP00000007949,10116.ENSRNOP00000009448,10116.ENSRNOP00000011945,10116.ENSRNOP00000013779,10116.ENSRNOP00000015139,10116.ENSRNOP00000016843,10116.ENSRNOP00000019787,10116.ENSRNOP00000023977,10116.ENSRNOP00000026677,10116.ENSRNOP00000027759,10116.ENSRNOP00000028066,10116.ENSRNOP00000066885	Atf3,Il1b,Il1rn,Ccl2,Gpnmb,Fgr,Ccl3,Shox2,Lbp,Cd14,F10,Ripk3,Icam1,C3
GO:0060627	Regulation of vesicle-mediated transport	10	453	0.78	0.00088	10116.ENSRNOP00000001916,10116.ENSRNOP00000006308,10116.ENSRNOP00000009448,10116.ENSRNOP00000012432,10116.ENSRNOP00000013779,10116.ENSRNOP00000014216,10116.ENSRNOP00000019787,10116.ENSRNOP00000023977,10116.ENSRNOP00000066885,10116.ENSRNOP00000068171	Serpine1,Il1b,Ccl2,Hck,Fgr,Lgals3,Lbp,Cd14,C3,Sele
GO:0002831	Regulation of response to biotic stimulus	6	122	1.13	0.00093	10116.ENSRNOP00000006308,10116.ENSRNOP00000009817,10116.ENSRNOP00000012494,10116.ENSRNOP00000013779,10116.ENSRNOP00000019787,10116.ENSRNOP00000066383	Il1b,Serping1,Fcnb,Fgr,Lbp,Il2ra
GO:0065008	Regulation of biological quality	24	2514	0.42	0.00093	10116.ENSRNOP00000001916,10116.ENSRNOP00000006308,10116.ENSRNOP00000007044,10116.ENSRNOP00000007949,10116.ENSRNOP00000009448,10116.ENSRNOP00000009817,10116.ENSRNOP00000011432,10116.ENSRNOP00000012432,10116.ENSRNOP00000013779,10116.ENSRNOP00000014089,10116.ENSRNOP00000015139,10116.ENSRNOP00000016083,10116.ENSRNOP00000018776,10116.ENSRNOP00000019787,10116.ENSRNOP00000022400,10116.ENSRNOP00000025547…	Serpine1,Il1b,Plek,Il1rn,Ccl2,Serping1,Steap4,Hck,Fgr,Tspo,Ccl3,Cp,Lcn2,Lbp,Galr1,Hcrt,F10,Ripk3,Icam1,Niacr1,Mx1,Spp1,Il2ra,C3
GO:0007568	Aging	9	359	0.84	0.00095	10116.ENSRNOP00000001916,10116.ENSRNOP00000003940,10116.ENSRNOP00000009448,10116.ENSRNOP00000009817,10116.ENSRNOP00000010712,10116.ENSRNOP00000014089,10116.ENSRNOP00000016083,10116.ENSRNOP00000028066,10116.ENSRNOP00000032902	Serpine1,Socs3,Ccl2,Serping1,Fos,Tspo,Cp,Icam1,Hspb1
GO:0050793	Regulation of developmental process	18	1520	0.51	0.001	10116.ENSRNOP00000001916,10116.ENSRNOP00000003940,10116.ENSRNOP00000006308,10116.ENSRNOP00000007949,10116.ENSRNOP00000008106,10116.ENSRNOP00000009448,10116.ENSRNOP00000010712,10116.ENSRNOP00000012432,10116.ENSRNOP00000013779,10116.ENSRNOP00000014089,10116.ENSRNOP00000014216,10116.ENSRNOP00000015139,10116.ENSRNOP00000016843,10116.ENSRNOP00000028066,10116.ENSRNOP00000032902,10116.ENSRNOP00000062358…	Serpine1,Socs3,Il1b,Il1rn,Sostdc1,Ccl2,Fos,Hck,Fgr,Tspo,Lgals3,Ccl3,Shox2,Icam1,Hspb1,Spp1,Il2ra,C3
GO:0042981	Regulation of apoptotic process	14	956	0.6	0.0012	10116.ENSRNOP00000001916,10116.ENSRNOP00000003940,10116.ENSRNOP00000005085,10116.ENSRNOP00000006308,10116.ENSRNOP00000007949,10116.ENSRNOP00000009448,10116.ENSRNOP00000012432,10116.ENSRNOP00000014089,10116.ENSRNOP00000014216,10116.ENSRNOP00000015139,10116.ENSRNOP00000027759,10116.ENSRNOP00000028066,10116.ENSRNOP00000032902,10116.ENSRNOP00000036057	Serpine1,Socs3,Atf3,Il1b,Il1rn,Ccl2,Hck,Tspo,Lgals3,Ccl3,Ripk3,Icam1,Hspb1,Niacr1
GO:0051241	Negative regulation of multicellular organismal process	13	829	0.63	0.0013	10116.ENSRNOP00000001916,10116.ENSRNOP00000002799,10116.ENSRNOP00000006308,10116.ENSRNOP00000008106,10116.ENSRNOP00000009448,10116.ENSRNOP00000009817,10116.ENSRNOP00000011073,10116.ENSRNOP00000011945,10116.ENSRNOP00000014089,10116.ENSRNOP00000015139,10116.ENSRNOP00000019787,10116.ENSRNOP00000025547,10116.ENSRNOP00000062358	Serpine1,Cd200r1,Il1b,Sostdc1,Ccl2,Serping1,Mefv,Gpnmb,Tspo,Ccl3,Lbp,Hcrt,Spp1
GO:0080090	Regulation of primary metabolic process	24	2573	0.41	0.0013	10116.ENSRNOP00000001570,10116.ENSRNOP00000001916,10116.ENSRNOP00000003940,10116.ENSRNOP00000005085,10116.ENSRNOP00000006308,10116.ENSRNOP00000007044,10116.ENSRNOP00000007949,10116.ENSRNOP00000009448,10116.ENSRNOP00000009817,10116.ENSRNOP00000010712,10116.ENSRNOP00000011073,10116.ENSRNOP00000011945,10116.ENSRNOP00000012432,10116.ENSRNOP00000013779,10116.ENSRNOP00000014089,10116.ENSRNOP00000015139…	Oasl,Serpine1,Socs3,Atf3,Il1b,Plek,Il1rn,Ccl2,Serping1,Fos,Mefv,Gpnmb,Hck,Fgr,Tspo,Ccl3,Shox2,Galr1,Ripk3,Icam1,Hspb1,Niacr1,Spp1,C3
GO:1902041	Regulation of extrinsic apoptotic signaling pathway via death domain receptors	4	34	1.51	0.0013	10116.ENSRNOP00000001916,10116.ENSRNOP00000005085,10116.ENSRNOP00000014216,10116.ENSRNOP00000028066	Serpine1,Atf3,Lgals3,Icam1
GO:1902533	Positive regulation of intracellular signal transduction	11	599	0.7	0.0015	10116.ENSRNOP00000006308,10116.ENSRNOP00000007949,10116.ENSRNOP00000009448,10116.ENSRNOP00000011945,10116.ENSRNOP00000013779,10116.ENSRNOP00000015139,10116.ENSRNOP00000023977,10116.ENSRNOP00000026677,10116.ENSRNOP00000027759,10116.ENSRNOP00000028066,10116.ENSRNOP00000066885	Il1b,Il1rn,Ccl2,Gpnmb,Fgr,Ccl3,Cd14,F10,Ripk3,Icam1,C3
GO:0002694	Regulation of leukocyte activation	8	293	0.87	0.0016	10116.ENSRNOP00000006308,10116.ENSRNOP00000009448,10116.ENSRNOP00000011945,10116.ENSRNOP00000013779,10116.ENSRNOP00000014216,10116.ENSRNOP00000019787,10116.ENSRNOP00000027759,10116.ENSRNOP00000066383	Il1b,Ccl2,Gpnmb,Fgr,Lgals3,Lbp,Ripk3,Il2ra
GO:0034612	Response to tumor necrosis factor	6	139	1.07	0.0017	10116.ENSRNOP00000009448,10116.ENSRNOP00000015139,10116.ENSRNOP00000018776,10116.ENSRNOP00000023977,10116.ENSRNOP00000028066,10116.ENSRNOP00000037160	Ccl2,Ccl3,Lcn2,Cd14,Icam1,Cxcl16
GO:0034341	Response to interferon-gamma	5	81	1.23	0.0018	10116.ENSRNOP00000009448,10116.ENSRNOP00000011073,10116.ENSRNOP00000015139,10116.ENSRNOP00000028066,10116.ENSRNOP00000037160	Ccl2,Mefv,Ccl3,Icam1,Cxcl16
GO:0042493	Response to drug	10	501	0.74	0.0018	10116.ENSRNOP00000001916,10116.ENSRNOP00000003940,10116.ENSRNOP00000006308,10116.ENSRNOP00000007949,10116.ENSRNOP00000009448,10116.ENSRNOP00000010712,10116.ENSRNOP00000014089,10116.ENSRNOP00000015139,10116.ENSRNOP00000018776,10116.ENSRNOP00000028066	Serpine1,Socs3,Il1b,Il1rn,Ccl2,Fos,Tspo,Ccl3,Lcn2,Icam1
GO:0048246	Macrophage chemotaxis	3	11	1.87	0.0018	10116.ENSRNOP00000009448,10116.ENSRNOP00000014216,10116.ENSRNOP00000015139	Ccl2,Lgals3,Ccl3
GO:0070372	Regulation of erk1 and erk2 cascade	7	213	0.95	0.0018	10116.ENSRNOP00000005085,10116.ENSRNOP00000006308,10116.ENSRNOP00000009448,10116.ENSRNOP00000011945,10116.ENSRNOP00000015139,10116.ENSRNOP00000028066,10116.ENSRNOP00000066885	Atf3,Il1b,Ccl2,Gpnmb,Ccl3,Icam1,C3
GO:0006928	Movement of cell or subcellular component	12	740	0.65	0.0019	10116.ENSRNOP00000006308,10116.ENSRNOP00000009448,10116.ENSRNOP00000014089,10116.ENSRNOP00000014216,10116.ENSRNOP00000015139,10116.ENSRNOP00000019787,10116.ENSRNOP00000025856,10116.ENSRNOP00000028066,10116.ENSRNOP00000032902,10116.ENSRNOP00000037160,10116.ENSRNOP00000062358,10116.ENSRNOP00000068171	Il1b,Ccl2,Tspo,Lgals3,Ccl3,Lbp,Ch25h,Icam1,Hspb1,Cxcl16,Spp1,Sele
GO:0008360	Regulation of cell shape	5	84	1.21	0.002	10116.ENSRNOP00000009448,10116.ENSRNOP00000012432,10116.ENSRNOP00000013779,10116.ENSRNOP00000015139,10116.ENSRNOP00000028066	Ccl2,Hck,Fgr,Ccl3,Icam1
GO:0031349	Positive regulation of defense response	6	145	1.05	0.002	10116.ENSRNOP00000001916,10116.ENSRNOP00000006308,10116.ENSRNOP00000012494,10116.ENSRNOP00000015139,10116.ENSRNOP00000019787,10116.ENSRNOP00000066885	Serpine1,Il1b,Fcnb,Ccl3,Lbp,C3
GO:0051249	Regulation of lymphocyte activation	7	219	0.94	0.002	10116.ENSRNOP00000006308,10116.ENSRNOP00000009448,10116.ENSRNOP00000011945,10116.ENSRNOP00000013779,10116.ENSRNOP00000014216,10116.ENSRNOP00000027759,10116.ENSRNOP00000066383	Il1b,Ccl2,Gpnmb,Fgr,Lgals3,Ripk3,Il2ra
GO:0051924	Regulation of calcium ion transport	7	218	0.94	0.002	10116.ENSRNOP00000001916,10116.ENSRNOP00000009448,10116.ENSRNOP00000014089,10116.ENSRNOP00000014216,10116.ENSRNOP00000015139,10116.ENSRNOP00000025547,10116.ENSRNOP00000028066	Serpine1,Ccl2,Tspo,Lgals3,Ccl3,Hcrt,Icam1
GO:0042742	Defense response to bacterium	6	146	1.05	0.0021	10116.ENSRNOP00000001916,10116.ENSRNOP00000007747,10116.ENSRNOP00000012432,10116.ENSRNOP00000013779,10116.ENSRNOP00000018776,10116.ENSRNOP00000019787	Serpine1,Lyz2,Hck,Fgr,Lcn2,Lbp
GO:0009892	Negative regulation of metabolic process	17	1468	0.5	0.0022	10116.ENSRNOP00000001916,10116.ENSRNOP00000002799,10116.ENSRNOP00000003940,10116.ENSRNOP00000005085,10116.ENSRNOP00000006308,10116.ENSRNOP00000007044,10116.ENSRNOP00000009817,10116.ENSRNOP00000011073,10116.ENSRNOP00000011945,10116.ENSRNOP00000014089,10116.ENSRNOP00000015139,10116.ENSRNOP00000016843,10116.ENSRNOP00000019787,10116.ENSRNOP00000025547,10116.ENSRNOP00000032902,10116.ENSRNOP00000036057…	Serpine1,Cd200r1,Socs3,Atf3,Il1b,Plek,Serping1,Mefv,Gpnmb,Tspo,Ccl3,Shox2,Lbp,Hcrt,Hspb1,Niacr1,C3
GO:0048245	Eosinophil chemotaxis	3	12	1.84	0.0022	10116.ENSRNOP00000009448,10116.ENSRNOP00000014216,10116.ENSRNOP00000015139	Ccl2,Lgals3,Ccl3
GO:2000401	Regulation of lymphocyte migration	4	41	1.43	0.0023	10116.ENSRNOP00000002799,10116.ENSRNOP00000009448,10116.ENSRNOP00000015139,10116.ENSRNOP00000027759	Cd200r1,Ccl2,Ccl3,Ripk3
GO:0050729	Positive regulation of inflammatory response	5	89	1.19	0.0025	10116.ENSRNOP00000001916,10116.ENSRNOP00000006308,10116.ENSRNOP00000015139,10116.ENSRNOP00000019787,10116.ENSRNOP00000066885	Serpine1,Il1b,Ccl3,Lbp,C3
GO:0051336	Regulation of hydrolase activity	11	648	0.67	0.0027	10116.ENSRNOP00000001570,10116.ENSRNOP00000001916,10116.ENSRNOP00000007044,10116.ENSRNOP00000009448,10116.ENSRNOP00000009817,10116.ENSRNOP00000011073,10116.ENSRNOP00000015139,10116.ENSRNOP00000027759,10116.ENSRNOP00000028066,10116.ENSRNOP00000066885,10116.ENSRNOP00000068171	Oasl,Serpine1,Plek,Ccl2,Serping1,Mefv,Ccl3,Ripk3,Icam1,C3,Sele
GO:0032102	Negative regulation of response to external stimulus	7	234	0.91	0.0029	10116.ENSRNOP00000001916,10116.ENSRNOP00000003940,10116.ENSRNOP00000009448,10116.ENSRNOP00000009817,10116.ENSRNOP00000011073,10116.ENSRNOP00000062358,10116.ENSRNOP00000066383	Serpine1,Socs3,Ccl2,Serping1,Mefv,Spp1,Il2ra
GO:1902531	Regulation of intracellular signal transduction	13	917	0.59	0.003	10116.ENSRNOP00000005085,10116.ENSRNOP00000006308,10116.ENSRNOP00000007949,10116.ENSRNOP00000009448,10116.ENSRNOP00000011945,10116.ENSRNOP00000013779,10116.ENSRNOP00000015139,10116.ENSRNOP00000023977,10116.ENSRNOP00000026677,10116.ENSRNOP00000027759,10116.ENSRNOP00000028066,10116.ENSRNOP00000032902,10116.ENSRNOP00000066885	Atf3,Il1b,Il1rn,Ccl2,Gpnmb,Fgr,Ccl3,Cd14,F10,Ripk3,Icam1,Hspb1,C3
GO:0030449	Regulation of complement activation	3	14	1.77	0.0031	10116.ENSRNOP00000006308,10116.ENSRNOP00000009817,10116.ENSRNOP00000066885	Il1b,Serping1,C3
GO:0048869	Cellular developmental process	20	2027	0.43	0.0033	10116.ENSRNOP00000001916,10116.ENSRNOP00000003940,10116.ENSRNOP00000005085,10116.ENSRNOP00000006308,10116.ENSRNOP00000007044,10116.ENSRNOP00000009448,10116.ENSRNOP00000010712,10116.ENSRNOP00000011432,10116.ENSRNOP00000011945,10116.ENSRNOP00000012432,10116.ENSRNOP00000013779,10116.ENSRNOP00000014089,10116.ENSRNOP00000014216,10116.ENSRNOP00000015139,10116.ENSRNOP00000016843,10116.ENSRNOP00000027759…	Serpine1,Socs3,Atf3,Il1b,Plek,Ccl2,Fos,Steap4,Gpnmb,Hck,Fgr,Tspo,Lgals3,Ccl3,Shox2,Ripk3,Icam1,Hspb1,Spp1,C3
GO:0050863	Regulation of t cell activation	6	161	1.01	0.0033	10116.ENSRNOP00000006308,10116.ENSRNOP00000009448,10116.ENSRNOP00000011945,10116.ENSRNOP00000014216,10116.ENSRNOP00000027759,10116.ENSRNOP00000066383	Il1b,Ccl2,Gpnmb,Lgals3,Ripk3,Il2ra
GO:0070374	Positive regulation of erk1 and erk2 cascade	6	160	1.01	0.0033	10116.ENSRNOP00000006308,10116.ENSRNOP00000009448,10116.ENSRNOP00000011945,10116.ENSRNOP00000015139,10116.ENSRNOP00000028066,10116.ENSRNOP00000066885	Il1b,Ccl2,Gpnmb,Ccl3,Icam1,C3
GO:0045807	Positive regulation of endocytosis	5	97	1.15	0.0035	10116.ENSRNOP00000001916,10116.ENSRNOP00000019787,10116.ENSRNOP00000023977,10116.ENSRNOP00000066885,10116.ENSRNOP00000068171	Serpine1,Lbp,Cd14,C3,Sele
GO:0030100	Regulation of endocytosis	6	164	1	0.0036	10116.ENSRNOP00000001916,10116.ENSRNOP00000014216,10116.ENSRNOP00000019787,10116.ENSRNOP00000023977,10116.ENSRNOP00000066885,10116.ENSRNOP00000068171	Serpine1,Lgals3,Lbp,Cd14,C3,Sele
GO:0071677	Positive regulation of mononuclear cell migration	3	15	1.74	0.0036	10116.ENSRNOP00000001916,10116.ENSRNOP00000009448,10116.ENSRNOP00000014216	Serpine1,Ccl2,Lgals3
GO:0031325	Positive regulation of cellular metabolic process	18	1719	0.46	0.0041	10116.ENSRNOP00000005085,10116.ENSRNOP00000006308,10116.ENSRNOP00000007044,10116.ENSRNOP00000007949,10116.ENSRNOP00000009448,10116.ENSRNOP00000010712,10116.ENSRNOP00000011073,10116.ENSRNOP00000011945,10116.ENSRNOP00000013779,10116.ENSRNOP00000014089,10116.ENSRNOP00000015139,10116.ENSRNOP00000016843,10116.ENSRNOP00000022400,10116.ENSRNOP00000027759,10116.ENSRNOP00000028066,10116.ENSRNOP00000062358…	Atf3,Il1b,Plek,Il1rn,Ccl2,Fos,Mefv,Gpnmb,Fgr,Tspo,Ccl3,Shox2,Galr1,Ripk3,Icam1,Spp1,C3,Sele
GO:0002544	Chronic inflammatory response	3	16	1.71	0.0042	10116.ENSRNOP00000006308,10116.ENSRNOP00000007949,10116.ENSRNOP00000009448	Il1b,Il1rn,Ccl2
GO:0048878	Chemical homeostasis	12	821	0.6	0.0044	10116.ENSRNOP00000001916,10116.ENSRNOP00000006308,10116.ENSRNOP00000009448,10116.ENSRNOP00000011432,10116.ENSRNOP00000014089,10116.ENSRNOP00000015139,10116.ENSRNOP00000016083,10116.ENSRNOP00000018776,10116.ENSRNOP00000022400,10116.ENSRNOP00000025547,10116.ENSRNOP00000028066,10116.ENSRNOP00000062358	Serpine1,Il1b,Ccl2,Steap4,Tspo,Ccl3,Cp,Lcn2,Galr1,Hcrt,Icam1,Spp1
GO:0060548	Negative regulation of cell death	11	690	0.64	0.0044	10116.ENSRNOP00000001916,10116.ENSRNOP00000002799,10116.ENSRNOP00000003940,10116.ENSRNOP00000006308,10116.ENSRNOP00000007949,10116.ENSRNOP00000009448,10116.ENSRNOP00000011945,10116.ENSRNOP00000012432,10116.ENSRNOP00000014216,10116.ENSRNOP00000028066,10116.ENSRNOP00000032902	Serpine1,Cd200r1,Socs3,Il1b,Il1rn,Ccl2,Gpnmb,Hck,Lgals3,Icam1,Hspb1
GO:0042129	Regulation of t cell proliferation	5	103	1.12	0.0045	10116.ENSRNOP00000006308,10116.ENSRNOP00000011945,10116.ENSRNOP00000014216,10116.ENSRNOP00000027759,10116.ENSRNOP00000066383	Il1b,Gpnmb,Lgals3,Ripk3,Il2ra
GO:0055082	Cellular chemical homeostasis	10	571	0.68	0.0046	10116.ENSRNOP00000001916,10116.ENSRNOP00000006308,10116.ENSRNOP00000009448,10116.ENSRNOP00000015139,10116.ENSRNOP00000016083,10116.ENSRNOP00000018776,10116.ENSRNOP00000022400,10116.ENSRNOP00000025547,10116.ENSRNOP00000028066,10116.ENSRNOP00000062358	Serpine1,Il1b,Ccl2,Ccl3,Cp,Lcn2,Galr1,Hcrt,Icam1,Spp1
GO:0002548	Monocyte chemotaxis	3	17	1.68	0.0048	10116.ENSRNOP00000009448,10116.ENSRNOP00000014216,10116.ENSRNOP00000015139	Ccl2,Lgals3,Ccl3
GO:0050766	Positive regulation of phagocytosis	4	52	1.32	0.0049	10116.ENSRNOP00000006308,10116.ENSRNOP00000009448,10116.ENSRNOP00000019787,10116.ENSRNOP00000066885	Il1b,Ccl2,Lbp,C3
GO:0009615	Response to virus	5	106	1.11	0.005	10116.ENSRNOP00000001570,10116.ENSRNOP00000018776,10116.ENSRNOP00000027759,10116.ENSRNOP00000032902,10116.ENSRNOP00000043001	Oasl,Lcn2,Ripk3,Hspb1,Mx1
GO:0050801	Ion homeostasis	10	580	0.67	0.0051	10116.ENSRNOP00000006308,10116.ENSRNOP00000009448,10116.ENSRNOP00000011432,10116.ENSRNOP00000014089,10116.ENSRNOP00000015139,10116.ENSRNOP00000016083,10116.ENSRNOP00000018776,10116.ENSRNOP00000022400,10116.ENSRNOP00000025547,10116.ENSRNOP00000062358	Il1b,Ccl2,Steap4,Tspo,Ccl3,Cp,Lcn2,Galr1,Hcrt,Spp1
GO:0051171	Regulation of nitrogen compound metabolic process	22	2471	0.39	0.0054	10116.ENSRNOP00000001570,10116.ENSRNOP00000001916,10116.ENSRNOP00000003940,10116.ENSRNOP00000005085,10116.ENSRNOP00000006308,10116.ENSRNOP00000007949,10116.ENSRNOP00000009448,10116.ENSRNOP00000009817,10116.ENSRNOP00000010712,10116.ENSRNOP00000011073,10116.ENSRNOP00000011945,10116.ENSRNOP00000012432,10116.ENSRNOP00000013779,10116.ENSRNOP00000014089,10116.ENSRNOP00000015139,10116.ENSRNOP00000016843…	Oasl,Serpine1,Socs3,Atf3,Il1b,Il1rn,Ccl2,Serping1,Fos,Mefv,Gpnmb,Hck,Fgr,Tspo,Ccl3,Shox2,Galr1,Ripk3,Icam1,Hspb1,Spp1,C3
GO:0055065	Metal ion homeostasis	9	471	0.72	0.0057	10116.ENSRNOP00000006308,10116.ENSRNOP00000009448,10116.ENSRNOP00000011432,10116.ENSRNOP00000015139,10116.ENSRNOP00000016083,10116.ENSRNOP00000018776,10116.ENSRNOP00000022400,10116.ENSRNOP00000025547,10116.ENSRNOP00000062358	Il1b,Ccl2,Steap4,Ccl3,Cp,Lcn2,Galr1,Hcrt,Spp1
GO:0001932	Regulation of protein phosphorylation	12	856	0.58	0.0063	10116.ENSRNOP00000003940,10116.ENSRNOP00000005085,10116.ENSRNOP00000006308,10116.ENSRNOP00000007949,10116.ENSRNOP00000009448,10116.ENSRNOP00000011945,10116.ENSRNOP00000013779,10116.ENSRNOP00000015139,10116.ENSRNOP00000027759,10116.ENSRNOP00000028066,10116.ENSRNOP00000032902,10116.ENSRNOP00000066885	Socs3,Atf3,Il1b,Il1rn,Ccl2,Gpnmb,Fgr,Ccl3,Ripk3,Icam1,Hspb1,C3
GO:0042127	Regulation of cell population proliferation	13	997	0.55	0.0063	10116.ENSRNOP00000001916,10116.ENSRNOP00000005085,10116.ENSRNOP00000006308,10116.ENSRNOP00000009448,10116.ENSRNOP00000011945,10116.ENSRNOP00000012432,10116.ENSRNOP00000013779,10116.ENSRNOP00000014089,10116.ENSRNOP00000014216,10116.ENSRNOP00000016843,10116.ENSRNOP00000027759,10116.ENSRNOP00000029782,10116.ENSRNOP00000066383	Serpine1,Atf3,Il1b,Ccl2,Gpnmb,Hck,Fgr,Tspo,Lgals3,Shox2,Ripk3,Cnn1,Il2ra
GO:0043270	Positive regulation of ion transport	7	272	0.85	0.0064	10116.ENSRNOP00000001916,10116.ENSRNOP00000006308,10116.ENSRNOP00000009448,10116.ENSRNOP00000014089,10116.ENSRNOP00000014216,10116.ENSRNOP00000015139,10116.ENSRNOP00000025547	Serpine1,Il1b,Ccl2,Tspo,Lgals3,Ccl3,Hcrt
GO:0032268	Regulation of cellular protein metabolic process	16	1469	0.48	0.0069	10116.ENSRNOP00000001916,10116.ENSRNOP00000003940,10116.ENSRNOP00000005085,10116.ENSRNOP00000006308,10116.ENSRNOP00000007949,10116.ENSRNOP00000009448,10116.ENSRNOP00000009817,10116.ENSRNOP00000011073,10116.ENSRNOP00000011945,10116.ENSRNOP00000013779,10116.ENSRNOP00000014089,10116.ENSRNOP00000015139,10116.ENSRNOP00000027759,10116.ENSRNOP00000028066,10116.ENSRNOP00000032902,10116.ENSRNOP00000066885	Serpine1,Socs3,Atf3,Il1b,Il1rn,Ccl2,Serping1,Mefv,Gpnmb,Fgr,Tspo,Ccl3,Ripk3,Icam1,Hspb1,C3
GO:0034614	Cellular response to reactive oxygen species	5	115	1.08	0.0069	10116.ENSRNOP00000001916,10116.ENSRNOP00000010712,10116.ENSRNOP00000018776,10116.ENSRNOP00000027759,10116.ENSRNOP00000032902	Serpine1,Fos,Lcn2,Ripk3,Hspb1
GO:2001233	Regulation of apoptotic signaling pathway	7	275	0.84	0.0069	10116.ENSRNOP00000001916,10116.ENSRNOP00000005085,10116.ENSRNOP00000006308,10116.ENSRNOP00000014216,10116.ENSRNOP00000027759,10116.ENSRNOP00000028066,10116.ENSRNOP00000032902	Serpine1,Atf3,Il1b,Lgals3,Ripk3,Icam1,Hspb1
GO:2001236	Regulation of extrinsic apoptotic signaling pathway	5	115	1.08	0.0069	10116.ENSRNOP00000001916,10116.ENSRNOP00000005085,10116.ENSRNOP00000006308,10116.ENSRNOP00000014216,10116.ENSRNOP00000028066	Serpine1,Atf3,Il1b,Lgals3,Icam1
GO:0010605	Negative regulation of macromolecule metabolic process	15	1317	0.49	0.0072	10116.ENSRNOP00000001916,10116.ENSRNOP00000002799,10116.ENSRNOP00000003940,10116.ENSRNOP00000005085,10116.ENSRNOP00000006308,10116.ENSRNOP00000009817,10116.ENSRNOP00000011073,10116.ENSRNOP00000011945,10116.ENSRNOP00000014089,10116.ENSRNOP00000015139,10116.ENSRNOP00000016843,10116.ENSRNOP00000019787,10116.ENSRNOP00000025547,10116.ENSRNOP00000032902,10116.ENSRNOP00000066885	Serpine1,Cd200r1,Socs3,Atf3,Il1b,Serping1,Mefv,Gpnmb,Tspo,Ccl3,Shox2,Lbp,Hcrt,Hspb1,C3
GO:0050867	Positive regulation of cell activation	6	194	0.93	0.008	10116.ENSRNOP00000006308,10116.ENSRNOP00000007044,10116.ENSRNOP00000009448,10116.ENSRNOP00000013779,10116.ENSRNOP00000019787,10116.ENSRNOP00000066383	Il1b,Plek,Ccl2,Fgr,Lbp,Il2ra
GO:0030154	Cell differentiation	19	2002	0.42	0.0081	10116.ENSRNOP00000003940,10116.ENSRNOP00000005085,10116.ENSRNOP00000006308,10116.ENSRNOP00000007044,10116.ENSRNOP00000009448,10116.ENSRNOP00000010712,10116.ENSRNOP00000011432,10116.ENSRNOP00000011945,10116.ENSRNOP00000012432,10116.ENSRNOP00000013779,10116.ENSRNOP00000014089,10116.ENSRNOP00000014216,10116.ENSRNOP00000015139,10116.ENSRNOP00000016843,10116.ENSRNOP00000027759,10116.ENSRNOP00000028066…	Socs3,Atf3,Il1b,Plek,Ccl2,Fos,Steap4,Gpnmb,Hck,Fgr,Tspo,Lgals3,Ccl3,Shox2,Ripk3,Icam1,Hspb1,Spp1,C3
GO:1903039	Positive regulation of leukocyte cell-cell adhesion	5	120	1.06	0.0082	10116.ENSRNOP00000006308,10116.ENSRNOP00000009448,10116.ENSRNOP00000028066,10116.ENSRNOP00000066383,10116.ENSRNOP00000068171	Il1b,Ccl2,Icam1,Il2ra,Sele
GO:0000302	Response to reactive oxygen species	6	197	0.92	0.0085	10116.ENSRNOP00000001916,10116.ENSRNOP00000006308,10116.ENSRNOP00000010712,10116.ENSRNOP00000018776,10116.ENSRNOP00000027759,10116.ENSRNOP00000032902	Serpine1,Il1b,Fos,Lcn2,Ripk3,Hspb1
GO:0007565	Female pregnancy	6	197	0.92	0.0085	10116.ENSRNOP00000001916,10116.ENSRNOP00000007949,10116.ENSRNOP00000008106,10116.ENSRNOP00000009448,10116.ENSRNOP00000010712,10116.ENSRNOP00000032902	Serpine1,Il1rn,Sostdc1,Ccl2,Fos,Hspb1
GO:0002693	Positive regulation of cellular extravasation	3	22	1.57	0.0087	10116.ENSRNOP00000009448,10116.ENSRNOP00000028066,10116.ENSRNOP00000068171	Ccl2,Icam1,Sele
GO:0070301	Cellular response to hydrogen peroxide	4	63	1.24	0.0089	10116.ENSRNOP00000001916,10116.ENSRNOP00000018776,10116.ENSRNOP00000027759,10116.ENSRNOP00000032902	Serpine1,Lcn2,Ripk3,Hspb1
GO:0009987	Cellular process	41	6713	0.22	0.0094	10116.ENSRNOP00000001916,10116.ENSRNOP00000002799,10116.ENSRNOP00000003940,10116.ENSRNOP00000005085,10116.ENSRNOP00000006308,10116.ENSRNOP00000007044,10116.ENSRNOP00000007747,10116.ENSRNOP00000007949,10116.ENSRNOP00000008106,10116.ENSRNOP00000009448,10116.ENSRNOP00000010712,10116.ENSRNOP00000011073,10116.ENSRNOP00000011432,10116.ENSRNOP00000011945,10116.ENSRNOP00000012432,10116.ENSRNOP00000012494…	Serpine1,Cd200r1,Socs3,Atf3,Il1b,Plek,Lyz2,Il1rn,Sostdc1,Ccl2,Fos,Mefv,Steap4,Gpnmb,Hck,Fcnb,Fgr,Tspo,Lgals3,Ccl3,Cp,Shox2,Aspg,Lcn2,Lbp,Galr1,Cd14,Slc22a6,Hcrt,Ch25h,Ripk3,Icam1,Cnn1,Hspb1,Niacr1,Cxcl16,Mx1,Spp1,Il2ra,C3,Sele
GO:0010648	Negative regulation of cell communication	11	764	0.6	0.0094	10116.ENSRNOP00000001916,10116.ENSRNOP00000003940,10116.ENSRNOP00000005085,10116.ENSRNOP00000006308,10116.ENSRNOP00000007044,10116.ENSRNOP00000007949,10116.ENSRNOP00000008106,10116.ENSRNOP00000014216,10116.ENSRNOP00000025547,10116.ENSRNOP00000028066,10116.ENSRNOP00000032902	Serpine1,Socs3,Atf3,Il1b,Plek,Il1rn,Sostdc1,Lgals3,Hcrt,Icam1,Hspb1
GO:0023057	Negative regulation of signaling	11	765	0.6	0.0094	10116.ENSRNOP00000001916,10116.ENSRNOP00000003940,10116.ENSRNOP00000005085,10116.ENSRNOP00000006308,10116.ENSRNOP00000007044,10116.ENSRNOP00000007949,10116.ENSRNOP00000008106,10116.ENSRNOP00000014216,10116.ENSRNOP00000025547,10116.ENSRNOP00000028066,10116.ENSRNOP00000032902	Serpine1,Socs3,Atf3,Il1b,Plek,Il1rn,Sostdc1,Lgals3,Hcrt,Icam1,Hspb1
GO:0048731	System development	22	2586	0.37	0.0094	10116.ENSRNOP00000001916,10116.ENSRNOP00000003940,10116.ENSRNOP00000005085,10116.ENSRNOP00000006308,10116.ENSRNOP00000007044,10116.ENSRNOP00000008106,10116.ENSRNOP00000009448,10116.ENSRNOP00000010712,10116.ENSRNOP00000011945,10116.ENSRNOP00000013779,10116.ENSRNOP00000014089,10116.ENSRNOP00000014216,10116.ENSRNOP00000015139,10116.ENSRNOP00000016083,10116.ENSRNOP00000016843,10116.ENSRNOP00000019787…	Serpine1,Socs3,Atf3,Il1b,Plek,Sostdc1,Ccl2,Fos,Gpnmb,Fgr,Tspo,Lgals3,Ccl3,Cp,Shox2,Lbp,Ripk3,Icam1,Hspb1,Actg2,Spp1,C3
GO:0090280	Positive regulation of calcium ion import	3	23	1.55	0.0094	10116.ENSRNOP00000001916,10116.ENSRNOP00000009448,10116.ENSRNOP00000014216	Serpine1,Ccl2,Lgals3
GO:1990830	Cellular response to leukemia inhibitory factor	4	64	1.23	0.0094	10116.ENSRNOP00000001916,10116.ENSRNOP00000003940,10116.ENSRNOP00000028066,10116.ENSRNOP00000062358	Serpine1,Socs3,Icam1,Spp1
GO:0019220	Regulation of phosphate metabolic process	13	1051	0.53	0.0095	10116.ENSRNOP00000003940,10116.ENSRNOP00000005085,10116.ENSRNOP00000006308,10116.ENSRNOP00000007044,10116.ENSRNOP00000007949,10116.ENSRNOP00000009448,10116.ENSRNOP00000011945,10116.ENSRNOP00000013779,10116.ENSRNOP00000015139,10116.ENSRNOP00000027759,10116.ENSRNOP00000028066,10116.ENSRNOP00000032902,10116.ENSRNOP00000066885	Socs3,Atf3,Il1b,Plek,Il1rn,Ccl2,Gpnmb,Fgr,Ccl3,Ripk3,Icam1,Hspb1,C3
GO:0032501	Multicellular organismal process	27	3582	0.32	0.0095	10116.ENSRNOP00000001916,10116.ENSRNOP00000003940,10116.ENSRNOP00000005085,10116.ENSRNOP00000006308,10116.ENSRNOP00000007044,10116.ENSRNOP00000007949,10116.ENSRNOP00000008106,10116.ENSRNOP00000009448,10116.ENSRNOP00000009817,10116.ENSRNOP00000010712,10116.ENSRNOP00000011945,10116.ENSRNOP00000013779,10116.ENSRNOP00000014089,10116.ENSRNOP00000014216,10116.ENSRNOP00000015139,10116.ENSRNOP00000016083…	Serpine1,Socs3,Atf3,Il1b,Plek,Il1rn,Sostdc1,Ccl2,Serping1,Fos,Gpnmb,Fgr,Tspo,Lgals3,Ccl3,Cp,Shox2,Lbp,Slc22a6,Hcrt,F10,Ripk3,Icam1,Hspb1,Actg2,Spp1,C3
GO:0050830	Defense response to gram-positive bacterium	4	65	1.23	0.0095	10116.ENSRNOP00000007747,10116.ENSRNOP00000012432,10116.ENSRNOP00000013779,10116.ENSRNOP00000019787	Lyz2,Hck,Fgr,Lbp
GO:1905954	Positive regulation of lipid localization	4	65	1.23	0.0095	10116.ENSRNOP00000006308,10116.ENSRNOP00000022400,10116.ENSRNOP00000062358,10116.ENSRNOP00000066885	Il1b,Galr1,Spp1,C3
GO:0031399	Regulation of protein modification process	13	1055	0.53	0.0096	10116.ENSRNOP00000003940,10116.ENSRNOP00000005085,10116.ENSRNOP00000006308,10116.ENSRNOP00000007949,10116.ENSRNOP00000009448,10116.ENSRNOP00000011945,10116.ENSRNOP00000013779,10116.ENSRNOP00000014089,10116.ENSRNOP00000015139,10116.ENSRNOP00000027759,10116.ENSRNOP00000028066,10116.ENSRNOP00000032902,10116.ENSRNOP00000066885	Socs3,Atf3,Il1b,Il1rn,Ccl2,Gpnmb,Fgr,Tspo,Ccl3,Ripk3,Icam1,Hspb1,C3
GO:0002526	Acute inflammatory response	4	66	1.22	0.0098	10116.ENSRNOP00000006308,10116.ENSRNOP00000007949,10116.ENSRNOP00000019787,10116.ENSRNOP00000028066	Il1b,Il1rn,Lbp,Icam1
GO:0070163	Regulation of adiponectin secretion	2	3	2.26	0.0103	10116.ENSRNOP00000006308,10116.ENSRNOP00000036057	Il1b,Niacr1
GO:0009968	Negative regulation of signal transduction	10	647	0.63	0.0104	10116.ENSRNOP00000001916,10116.ENSRNOP00000003940,10116.ENSRNOP00000005085,10116.ENSRNOP00000006308,10116.ENSRNOP00000007044,10116.ENSRNOP00000007949,10116.ENSRNOP00000008106,10116.ENSRNOP00000014216,10116.ENSRNOP00000028066,10116.ENSRNOP00000032902	Serpine1,Socs3,Atf3,Il1b,Plek,Il1rn,Sostdc1,Lgals3,Icam1,Hspb1
GO:0002703	Regulation of leukocyte mediated immunity	5	130	1.02	0.0105	10116.ENSRNOP00000006308,10116.ENSRNOP00000009448,10116.ENSRNOP00000013779,10116.ENSRNOP00000027759,10116.ENSRNOP00000066885	Il1b,Ccl2,Fgr,Ripk3,C3
GO:0045765	Regulation of angiogenesis	6	210	0.89	0.0107	10116.ENSRNOP00000001916,10116.ENSRNOP00000006308,10116.ENSRNOP00000009448,10116.ENSRNOP00000014216,10116.ENSRNOP00000032902,10116.ENSRNOP00000066885	Serpine1,Il1b,Ccl2,Lgals3,Hspb1,C3
GO:0032502	Developmental process	25	3216	0.33	0.011	10116.ENSRNOP00000001916,10116.ENSRNOP00000003940,10116.ENSRNOP00000005085,10116.ENSRNOP00000006308,10116.ENSRNOP00000007044,10116.ENSRNOP00000008106,10116.ENSRNOP00000009448,10116.ENSRNOP00000009817,10116.ENSRNOP00000010712,10116.ENSRNOP00000011432,10116.ENSRNOP00000011945,10116.ENSRNOP00000012432,10116.ENSRNOP00000013779,10116.ENSRNOP00000014089,10116.ENSRNOP00000014216,10116.ENSRNOP00000015139…	Serpine1,Socs3,Atf3,Il1b,Plek,Sostdc1,Ccl2,Serping1,Fos,Steap4,Gpnmb,Hck,Fgr,Tspo,Lgals3,Ccl3,Cp,Shox2,Lbp,Ripk3,Icam1,Hspb1,Actg2,Spp1,C3
GO:0045766	Positive regulation of angiogenesis	5	133	1.01	0.0114	10116.ENSRNOP00000001916,10116.ENSRNOP00000006308,10116.ENSRNOP00000014216,10116.ENSRNOP00000032902,10116.ENSRNOP00000066885	Serpine1,Il1b,Lgals3,Hspb1,C3
GO:0062197	Cellular response to chemical stress	6	216	0.88	0.0121	10116.ENSRNOP00000001916,10116.ENSRNOP00000010712,10116.ENSRNOP00000014089,10116.ENSRNOP00000018776,10116.ENSRNOP00000027759,10116.ENSRNOP00000032902	Serpine1,Fos,Tspo,Lcn2,Ripk3,Hspb1
GO:0001649	Osteoblast differentiation	4	71	1.19	0.0122	10116.ENSRNOP00000011945,10116.ENSRNOP00000015139,10116.ENSRNOP00000016843,10116.ENSRNOP00000062358	Gpnmb,Ccl3,Shox2,Spp1
GO:0002699	Positive regulation of immune effector process	5	136	1	0.0124	10116.ENSRNOP00000006308,10116.ENSRNOP00000009448,10116.ENSRNOP00000013779,10116.ENSRNOP00000019787,10116.ENSRNOP00000066885	Il1b,Ccl2,Fgr,Lbp,C3
GO:1903034	Regulation of response to wounding	5	136	1	0.0124	10116.ENSRNOP00000001916,10116.ENSRNOP00000007044,10116.ENSRNOP00000009448,10116.ENSRNOP00000009817,10116.ENSRNOP00000062358	Serpine1,Plek,Ccl2,Serping1,Spp1
GO:0007596	Blood coagulation	4	72	1.18	0.0126	10116.ENSRNOP00000007044,10116.ENSRNOP00000009817,10116.ENSRNOP00000026677,10116.ENSRNOP00000066885	Plek,Serping1,F10,C3
GO:1903532	Positive regulation of secretion by cell	7	314	0.79	0.0126	10116.ENSRNOP00000006308,10116.ENSRNOP00000013779,10116.ENSRNOP00000014216,10116.ENSRNOP00000022400,10116.ENSRNOP00000023977,10116.ENSRNOP00000036057,10116.ENSRNOP00000062358	Il1b,Fgr,Lgals3,Galr1,Cd14,Niacr1,Spp1
GO:0006875	Cellular metal ion homeostasis	8	424	0.71	0.0128	10116.ENSRNOP00000006308,10116.ENSRNOP00000009448,10116.ENSRNOP00000015139,10116.ENSRNOP00000016083,10116.ENSRNOP00000018776,10116.ENSRNOP00000022400,10116.ENSRNOP00000025547,10116.ENSRNOP00000062358	Il1b,Ccl2,Ccl3,Cp,Lcn2,Galr1,Hcrt,Spp1
GO:0010574	Regulation of vascular endothelial growth factor production	3	27	1.48	0.0128	10116.ENSRNOP00000006308,10116.ENSRNOP00000009448,10116.ENSRNOP00000066885	Il1b,Ccl2,C3
GO:0045123	Cellular extravasation	3	27	1.48	0.0128	10116.ENSRNOP00000009448,10116.ENSRNOP00000028066,10116.ENSRNOP00000068171	Ccl2,Icam1,Sele
GO:0009888	Tissue development	12	953	0.54	0.013	10116.ENSRNOP00000001916,10116.ENSRNOP00000003940,10116.ENSRNOP00000005085,10116.ENSRNOP00000008106,10116.ENSRNOP00000010712,10116.ENSRNOP00000011945,10116.ENSRNOP00000013779,10116.ENSRNOP00000014216,10116.ENSRNOP00000016843,10116.ENSRNOP00000028066,10116.ENSRNOP00000050322,10116.ENSRNOP00000062358	Serpine1,Socs3,Atf3,Sostdc1,Fos,Gpnmb,Fgr,Lgals3,Shox2,Icam1,Actg2,Spp1
GO:0048513	Animal organ development	18	1931	0.41	0.013	10116.ENSRNOP00000001916,10116.ENSRNOP00000003940,10116.ENSRNOP00000005085,10116.ENSRNOP00000007044,10116.ENSRNOP00000008106,10116.ENSRNOP00000009448,10116.ENSRNOP00000010712,10116.ENSRNOP00000011945,10116.ENSRNOP00000013779,10116.ENSRNOP00000014089,10116.ENSRNOP00000016083,10116.ENSRNOP00000016843,10116.ENSRNOP00000019787,10116.ENSRNOP00000027759,10116.ENSRNOP00000028066,10116.ENSRNOP00000050322…	Serpine1,Socs3,Atf3,Plek,Sostdc1,Ccl2,Fos,Gpnmb,Fgr,Tspo,Cp,Shox2,Lbp,Ripk3,Icam1,Actg2,Spp1,C3
GO:0045088	Regulation of innate immune response	4	74	1.17	0.0133	10116.ENSRNOP00000009817,10116.ENSRNOP00000012494,10116.ENSRNOP00000013779,10116.ENSRNOP00000019787	Serping1,Fcnb,Fgr,Lbp
GO:0008347	Glial cell migration	3	28	1.47	0.0135	10116.ENSRNOP00000009448,10116.ENSRNOP00000014089,10116.ENSRNOP00000015139	Ccl2,Tspo,Ccl3
GO:0009611	Response to wounding	7	321	0.78	0.0135	10116.ENSRNOP00000006308,10116.ENSRNOP00000007044,10116.ENSRNOP00000009448,10116.ENSRNOP00000009817,10116.ENSRNOP00000014089,10116.ENSRNOP00000026677,10116.ENSRNOP00000066885	Il1b,Plek,Ccl2,Serping1,Tspo,F10,C3
GO:0022604	Regulation of cell morphogenesis	7	322	0.78	0.0137	10116.ENSRNOP00000009448,10116.ENSRNOP00000012432,10116.ENSRNOP00000013779,10116.ENSRNOP00000015139,10116.ENSRNOP00000016843,10116.ENSRNOP00000028066,10116.ENSRNOP00000062358	Ccl2,Hck,Fgr,Ccl3,Shox2,Icam1,Spp1
GO:2001237	Negative regulation of extrinsic apoptotic signaling pathway	4	75	1.17	0.0137	10116.ENSRNOP00000001916,10116.ENSRNOP00000006308,10116.ENSRNOP00000014216,10116.ENSRNOP00000028066	Serpine1,Il1b,Lgals3,Icam1
GO:2000026	Regulation of multicellular organismal development	14	1268	0.48	0.0138	10116.ENSRNOP00000001916,10116.ENSRNOP00000006308,10116.ENSRNOP00000007949,10116.ENSRNOP00000008106,10116.ENSRNOP00000009448,10116.ENSRNOP00000010712,10116.ENSRNOP00000014089,10116.ENSRNOP00000014216,10116.ENSRNOP00000015139,10116.ENSRNOP00000016843,10116.ENSRNOP00000032902,10116.ENSRNOP00000062358,10116.ENSRNOP00000066383,10116.ENSRNOP00000066885	Serpine1,Il1b,Il1rn,Sostdc1,Ccl2,Fos,Tspo,Lgals3,Ccl3,Shox2,Hspb1,Spp1,Il2ra,C3
GO:0001775	Cell activation	7	326	0.77	0.0145	10116.ENSRNOP00000001916,10116.ENSRNOP00000006308,10116.ENSRNOP00000007044,10116.ENSRNOP00000015139,10116.ENSRNOP00000019787,10116.ENSRNOP00000027759,10116.ENSRNOP00000028066	Serpine1,Il1b,Plek,Ccl3,Lbp,Ripk3,Icam1
GO:0097305	Response to alcohol	7	327	0.77	0.0147	10116.ENSRNOP00000001916,10116.ENSRNOP00000006308,10116.ENSRNOP00000009448,10116.ENSRNOP00000010712,10116.ENSRNOP00000015139,10116.ENSRNOP00000023977,10116.ENSRNOP00000028066	Serpine1,Il1b,Ccl2,Fos,Ccl3,Cd14,Icam1
GO:0043491	Protein kinase b signaling	3	30	1.44	0.0156	10116.ENSRNOP00000006308,10116.ENSRNOP00000009448,10116.ENSRNOP00000015139	Il1b,Ccl2,Ccl3
GO:0051179	Localization	22	2732	0.34	0.0167	10116.ENSRNOP00000006308,10116.ENSRNOP00000007044,10116.ENSRNOP00000007949,10116.ENSRNOP00000009448,10116.ENSRNOP00000011432,10116.ENSRNOP00000012432,10116.ENSRNOP00000012494,10116.ENSRNOP00000014089,10116.ENSRNOP00000014216,10116.ENSRNOP00000015139,10116.ENSRNOP00000016083,10116.ENSRNOP00000018776,10116.ENSRNOP00000019787,10116.ENSRNOP00000023977,10116.ENSRNOP00000024756,10116.ENSRNOP00000025856…	Il1b,Plek,Il1rn,Ccl2,Steap4,Hck,Fcnb,Tspo,Lgals3,Ccl3,Cp,Lcn2,Lbp,Cd14,Slc22a6,Ch25h,Icam1,Hspb1,Cxcl16,Mx1,Spp1,Sele
GO:0033198	Response to atp	3	31	1.42	0.017	10116.ENSRNOP00000001916,10116.ENSRNOP00000006308,10116.ENSRNOP00000009448	Serpine1,Il1b,Ccl2
GO:1903530	Regulation of secretion by cell	9	575	0.63	0.0178	10116.ENSRNOP00000006308,10116.ENSRNOP00000007949,10116.ENSRNOP00000013779,10116.ENSRNOP00000014216,10116.ENSRNOP00000022400,10116.ENSRNOP00000023977,10116.ENSRNOP00000025547,10116.ENSRNOP00000036057,10116.ENSRNOP00000062358	Il1b,Il1rn,Fgr,Lgals3,Galr1,Cd14,Hcrt,Niacr1,Spp1
GO:0002439	Chronic inflammatory response to antigenic stimulus	2	5	2.04	0.0179	10116.ENSRNOP00000006308,10116.ENSRNOP00000007949	Il1b,Il1rn
GO:0043615	Astrocyte cell migration	2	5	2.04	0.0179	10116.ENSRNOP00000009448,10116.ENSRNOP00000015139	Ccl2,Ccl3
GO:0045785	Positive regulation of cell adhesion	6	239	0.84	0.0179	10116.ENSRNOP00000006308,10116.ENSRNOP00000009448,10116.ENSRNOP00000028066,10116.ENSRNOP00000062358,10116.ENSRNOP00000066383,10116.ENSRNOP00000068171	Il1b,Ccl2,Icam1,Spp1,Il2ra,Sele
GO:0045917	Positive regulation of complement activation	2	5	2.04	0.0179	10116.ENSRNOP00000006308,10116.ENSRNOP00000066885	Il1b,C3
GO:0071548	Response to dexamethasone	4	82	1.13	0.0179	10116.ENSRNOP00000001916,10116.ENSRNOP00000006308,10116.ENSRNOP00000009448,10116.ENSRNOP00000028066	Serpine1,Il1b,Ccl2,Icam1
GO:2000172	Regulation of branching morphogenesis of a nerve	2	5	2.04	0.0179	10116.ENSRNOP00000006308,10116.ENSRNOP00000016843	Il1b,Shox2
GO:2000427	Positive regulation of apoptotic cell clearance	2	5	2.04	0.0179	10116.ENSRNOP00000009448,10116.ENSRNOP00000066885	Ccl2,C3
GO:0043408	Regulation of mapk cascade	8	455	0.68	0.018	10116.ENSRNOP00000005085,10116.ENSRNOP00000006308,10116.ENSRNOP00000007949,10116.ENSRNOP00000009448,10116.ENSRNOP00000011945,10116.ENSRNOP00000015139,10116.ENSRNOP00000028066,10116.ENSRNOP00000066885	Atf3,Il1b,Il1rn,Ccl2,Gpnmb,Ccl3,Icam1,C3
GO:0009725	Response to hormone	11	853	0.55	0.0182	10116.ENSRNOP00000001916,10116.ENSRNOP00000003940,10116.ENSRNOP00000006308,10116.ENSRNOP00000007949,10116.ENSRNOP00000009448,10116.ENSRNOP00000010712,10116.ENSRNOP00000014089,10116.ENSRNOP00000028066,10116.ENSRNOP00000032902,10116.ENSRNOP00000062358,10116.ENSRNOP00000066885	Serpine1,Socs3,Il1b,Il1rn,Ccl2,Fos,Tspo,Icam1,Hspb1,Spp1,C3
GO:0009889	Regulation of biosynthetic process	16	1648	0.43	0.0182	10116.ENSRNOP00000001916,10116.ENSRNOP00000005085,10116.ENSRNOP00000006308,10116.ENSRNOP00000007044,10116.ENSRNOP00000009448,10116.ENSRNOP00000010712,10116.ENSRNOP00000012432,10116.ENSRNOP00000014089,10116.ENSRNOP00000015139,10116.ENSRNOP00000016843,10116.ENSRNOP00000022400,10116.ENSRNOP00000025547,10116.ENSRNOP00000027759,10116.ENSRNOP00000028066,10116.ENSRNOP00000062358,10116.ENSRNOP00000066885	Serpine1,Atf3,Il1b,Plek,Ccl2,Fos,Hck,Tspo,Ccl3,Shox2,Galr1,Hcrt,Ripk3,Icam1,Spp1,C3
GO:0045937	Positive regulation of phosphate metabolic process	10	713	0.59	0.0182	10116.ENSRNOP00000006308,10116.ENSRNOP00000007044,10116.ENSRNOP00000007949,10116.ENSRNOP00000009448,10116.ENSRNOP00000011945,10116.ENSRNOP00000013779,10116.ENSRNOP00000015139,10116.ENSRNOP00000027759,10116.ENSRNOP00000028066,10116.ENSRNOP00000066885	Il1b,Plek,Il1rn,Ccl2,Gpnmb,Fgr,Ccl3,Ripk3,Icam1,C3
GO:0050778	Positive regulation of immune response	6	241	0.83	0.0182	10116.ENSRNOP00000006308,10116.ENSRNOP00000009817,10116.ENSRNOP00000012494,10116.ENSRNOP00000013779,10116.ENSRNOP00000019787,10116.ENSRNOP00000066885	Il1b,Serping1,Fcnb,Fgr,Lbp,C3
GO:0071333	Cellular response to glucose stimulus	4	83	1.12	0.0182	10116.ENSRNOP00000001916,10116.ENSRNOP00000006308,10116.ENSRNOP00000009448,10116.ENSRNOP00000028066	Serpine1,Il1b,Ccl2,Icam1
GO:0043269	Regulation of ion transport	9	583	0.63	0.0186	10116.ENSRNOP00000001916,10116.ENSRNOP00000006308,10116.ENSRNOP00000007949,10116.ENSRNOP00000009448,10116.ENSRNOP00000014089,10116.ENSRNOP00000014216,10116.ENSRNOP00000015139,10116.ENSRNOP00000025547,10116.ENSRNOP00000028066	Serpine1,Il1b,Il1rn,Ccl2,Tspo,Lgals3,Ccl3,Hcrt,Icam1
GO:0014070	Response to organic cyclic compound	12	1007	0.51	0.0189	10116.ENSRNOP00000001916,10116.ENSRNOP00000003940,10116.ENSRNOP00000006308,10116.ENSRNOP00000007949,10116.ENSRNOP00000009448,10116.ENSRNOP00000010712,10116.ENSRNOP00000014089,10116.ENSRNOP00000015139,10116.ENSRNOP00000024756,10116.ENSRNOP00000028066,10116.ENSRNOP00000062358,10116.ENSRNOP00000066885	Serpine1,Socs3,Il1b,Il1rn,Ccl2,Fos,Tspo,Ccl3,Slc22a6,Icam1,Spp1,C3
GO:0071622	Regulation of granulocyte chemotaxis	3	33	1.4	0.0189	10116.ENSRNOP00000006308,10116.ENSRNOP00000009448,10116.ENSRNOP00000019787	Il1b,Ccl2,Lbp
GO:2000351	Regulation of endothelial cell apoptotic process	3	33	1.4	0.0189	10116.ENSRNOP00000001916,10116.ENSRNOP00000009448,10116.ENSRNOP00000028066	Serpine1,Ccl2,Icam1
GO:0043410	Positive regulation of mapk cascade	7	348	0.74	0.0191	10116.ENSRNOP00000006308,10116.ENSRNOP00000007949,10116.ENSRNOP00000009448,10116.ENSRNOP00000011945,10116.ENSRNOP00000015139,10116.ENSRNOP00000028066,10116.ENSRNOP00000066885	Il1b,Il1rn,Ccl2,Gpnmb,Ccl3,Icam1,C3
GO:2000379	Positive regulation of reactive oxygen species metabolic process	4	86	1.11	0.0199	10116.ENSRNOP00000006308,10116.ENSRNOP00000014089,10116.ENSRNOP00000027759,10116.ENSRNOP00000028066	Il1b,Tspo,Ripk3,Icam1
GO:0001659	Temperature homeostasis	3	34	1.38	0.02	10116.ENSRNOP00000006308,10116.ENSRNOP00000007949,10116.ENSRNOP00000025547	Il1b,Il1rn,Hcrt
GO:0007159	Leukocyte cell-cell adhesion	3	34	1.38	0.02	10116.ENSRNOP00000006308,10116.ENSRNOP00000028066,10116.ENSRNOP00000068171	Il1b,Icam1,Sele
GO:2001234	Negative regulation of apoptotic signaling pathway	5	159	0.94	0.02	10116.ENSRNOP00000001916,10116.ENSRNOP00000006308,10116.ENSRNOP00000014216,10116.ENSRNOP00000028066,10116.ENSRNOP00000032902	Serpine1,Il1b,Lgals3,Icam1,Hspb1
GO:0002705	Positive regulation of leukocyte mediated immunity	4	87	1.1	0.0204	10116.ENSRNOP00000006308,10116.ENSRNOP00000009448,10116.ENSRNOP00000013779,10116.ENSRNOP00000066885	Il1b,Ccl2,Fgr,C3
GO:0001818	Negative regulation of cytokine production	5	161	0.93	0.0209	10116.ENSRNOP00000002799,10116.ENSRNOP00000011073,10116.ENSRNOP00000011945,10116.ENSRNOP00000014089,10116.ENSRNOP00000019787	Cd200r1,Mefv,Gpnmb,Tspo,Lbp
GO:0019216	Regulation of lipid metabolic process	6	252	0.81	0.0211	10116.ENSRNOP00000003940,10116.ENSRNOP00000006308,10116.ENSRNOP00000013779,10116.ENSRNOP00000014089,10116.ENSRNOP00000036057,10116.ENSRNOP00000066885	Socs3,Il1b,Fgr,Tspo,Niacr1,C3
GO:0051250	Negative regulation of lymphocyte activation	4	88	1.1	0.0211	10116.ENSRNOP00000011945,10116.ENSRNOP00000013779,10116.ENSRNOP00000014216,10116.ENSRNOP00000066383	Gpnmb,Fgr,Lgals3,Il2ra
GO:0001660	Fever generation	2	6	1.96	0.0212	10116.ENSRNOP00000006308,10116.ENSRNOP00000007949	Il1b,Il1rn
GO:0010818	T cell chemotaxis	2	6	1.96	0.0212	10116.ENSRNOP00000015139,10116.ENSRNOP00000037160	Ccl3,Cxcl16
GO:0043066	Negative regulation of apoptotic process	9	599	0.61	0.0212	10116.ENSRNOP00000001916,10116.ENSRNOP00000003940,10116.ENSRNOP00000006308,10116.ENSRNOP00000007949,10116.ENSRNOP00000009448,10116.ENSRNOP00000012432,10116.ENSRNOP00000014216,10116.ENSRNOP00000028066,10116.ENSRNOP00000032902	Serpine1,Socs3,Il1b,Il1rn,Ccl2,Hck,Lgals3,Icam1,Hspb1
GO:0072683	T cell extravasation	2	6	1.96	0.0212	10116.ENSRNOP00000009448,10116.ENSRNOP00000028066	Ccl2,Icam1
GO:0071496	Cellular response to external stimulus	6	255	0.81	0.022	10116.ENSRNOP00000001916,10116.ENSRNOP00000005085,10116.ENSRNOP00000006308,10116.ENSRNOP00000010712,10116.ENSRNOP00000018776,10116.ENSRNOP00000028066	Serpine1,Atf3,Il1b,Fos,Lcn2,Icam1
GO:0006956	Complement activation	3	36	1.36	0.0222	10116.ENSRNOP00000009817,10116.ENSRNOP00000012494,10116.ENSRNOP00000066885	Serping1,Fcnb,C3
GO:0001503	Ossification	5	165	0.92	0.0224	10116.ENSRNOP00000011945,10116.ENSRNOP00000013779,10116.ENSRNOP00000015139,10116.ENSRNOP00000016843,10116.ENSRNOP00000062358	Gpnmb,Fgr,Ccl3,Shox2,Spp1
GO:1902107	Positive regulation of leukocyte differentiation	4	92	1.08	0.0239	10116.ENSRNOP00000006308,10116.ENSRNOP00000010712,10116.ENSRNOP00000015139,10116.ENSRNOP00000066383	Il1b,Fos,Ccl3,Il2ra
GO:0010942	Positive regulation of cell death	8	485	0.66	0.0242	10116.ENSRNOP00000005085,10116.ENSRNOP00000006308,10116.ENSRNOP00000009448,10116.ENSRNOP00000010712,10116.ENSRNOP00000014089,10116.ENSRNOP00000015139,10116.ENSRNOP00000027759,10116.ENSRNOP00000036057	Atf3,Il1b,Ccl2,Fos,Tspo,Ccl3,Ripk3,Niacr1
GO:0007162	Negative regulation of cell adhesion	5	169	0.91	0.0246	10116.ENSRNOP00000001916,10116.ENSRNOP00000007949,10116.ENSRNOP00000011945,10116.ENSRNOP00000014216,10116.ENSRNOP00000066383	Serpine1,Il1rn,Gpnmb,Lgals3,Il2ra
GO:0006953	Acute-phase response	3	38	1.34	0.0252	10116.ENSRNOP00000006308,10116.ENSRNOP00000007949,10116.ENSRNOP00000019787	Il1b,Il1rn,Lbp
GO:0032720	Negative regulation of tumor necrosis factor production	3	38	1.34	0.0252	10116.ENSRNOP00000011945,10116.ENSRNOP00000014089,10116.ENSRNOP00000019787	Gpnmb,Tspo,Lbp
GO:0008284	Positive regulation of cell population proliferation	9	621	0.6	0.0258	10116.ENSRNOP00000001916,10116.ENSRNOP00000005085,10116.ENSRNOP00000006308,10116.ENSRNOP00000009448,10116.ENSRNOP00000012432,10116.ENSRNOP00000014089,10116.ENSRNOP00000014216,10116.ENSRNOP00000016843,10116.ENSRNOP00000066383	Serpine1,Atf3,Il1b,Ccl2,Hck,Tspo,Lgals3,Shox2,Il2ra
GO:0010940	Positive regulation of necrotic cell death	2	7	1.89	0.0258	10116.ENSRNOP00000014089,10116.ENSRNOP00000027759	Tspo,Ripk3
GO:0071223	Cellular response to lipoteichoic acid	2	7	1.89	0.0258	10116.ENSRNOP00000019787,10116.ENSRNOP00000023977	Lbp,Cd14
GO:2000501	Regulation of natural killer cell chemotaxis	2	7	1.89	0.0258	10116.ENSRNOP00000009448,10116.ENSRNOP00000015139	Ccl2,Ccl3
GO:0051345	Positive regulation of hydrolase activity	7	375	0.71	0.0264	10116.ENSRNOP00000007044,10116.ENSRNOP00000009448,10116.ENSRNOP00000011073,10116.ENSRNOP00000015139,10116.ENSRNOP00000027759,10116.ENSRNOP00000028066,10116.ENSRNOP00000068171	Plek,Ccl2,Mefv,Ccl3,Ripk3,Icam1,Sele
GO:0043085	Positive regulation of catalytic activity	10	767	0.55	0.0276	10116.ENSRNOP00000006308,10116.ENSRNOP00000007044,10116.ENSRNOP00000007949,10116.ENSRNOP00000009448,10116.ENSRNOP00000011073,10116.ENSRNOP00000013779,10116.ENSRNOP00000015139,10116.ENSRNOP00000027759,10116.ENSRNOP00000028066,10116.ENSRNOP00000068171	Il1b,Plek,Il1rn,Ccl2,Mefv,Fgr,Ccl3,Ripk3,Icam1,Sele
GO:0007155	Cell adhesion	7	387	0.7	0.0309	10116.ENSRNOP00000002799,10116.ENSRNOP00000006308,10116.ENSRNOP00000007044,10116.ENSRNOP00000011945,10116.ENSRNOP00000028066,10116.ENSRNOP00000062358,10116.ENSRNOP00000068171	Cd200r1,Il1b,Plek,Gpnmb,Icam1,Spp1,Sele
GO:0009266	Response to temperature stimulus	5	180	0.88	0.0309	10116.ENSRNOP00000003940,10116.ENSRNOP00000006308,10116.ENSRNOP00000009448,10116.ENSRNOP00000010712,10116.ENSRNOP00000023977	Socs3,Il1b,Ccl2,Fos,Cd14
GO:0014050	Negative regulation of glutamate secretion	2	8	1.84	0.0309	10116.ENSRNOP00000006308,10116.ENSRNOP00000007949	Il1b,Il1rn
GO:0002696	Positive regulation of leukocyte activation	5	183	0.87	0.0329	10116.ENSRNOP00000006308,10116.ENSRNOP00000009448,10116.ENSRNOP00000013779,10116.ENSRNOP00000019787,10116.ENSRNOP00000066383	Il1b,Ccl2,Fgr,Lbp,Il2ra
GO:0051094	Positive regulation of developmental process	11	939	0.51	0.0335	10116.ENSRNOP00000001916,10116.ENSRNOP00000003940,10116.ENSRNOP00000006308,10116.ENSRNOP00000010712,10116.ENSRNOP00000014089,10116.ENSRNOP00000014216,10116.ENSRNOP00000015139,10116.ENSRNOP00000016843,10116.ENSRNOP00000032902,10116.ENSRNOP00000066383,10116.ENSRNOP00000066885	Serpine1,Socs3,Il1b,Fos,Tspo,Lgals3,Ccl3,Shox2,Hspb1,Il2ra,C3
GO:0009408	Response to heat	4	104	1.02	0.0343	10116.ENSRNOP00000003940,10116.ENSRNOP00000006308,10116.ENSRNOP00000009448,10116.ENSRNOP00000023977	Socs3,Il1b,Ccl2,Cd14
GO:0010332	Response to gamma radiation	3	44	1.27	0.0351	10116.ENSRNOP00000003940,10116.ENSRNOP00000006308,10116.ENSRNOP00000009448	Socs3,Il1b,Ccl2
GO:0061041	Regulation of wound healing	4	105	1.02	0.0353	10116.ENSRNOP00000001916,10116.ENSRNOP00000007044,10116.ENSRNOP00000009448,10116.ENSRNOP00000009817	Serpine1,Plek,Ccl2,Serping1
GO:0002443	Leukocyte mediated immunity	4	106	1.01	0.0365	10116.ENSRNOP00000009817,10116.ENSRNOP00000015139,10116.ENSRNOP00000028066,10116.ENSRNOP00000066885	Serping1,Ccl3,Icam1,C3
GO:1901214	Regulation of neuron death	6	287	0.76	0.0365	10116.ENSRNOP00000002799,10116.ENSRNOP00000006308,10116.ENSRNOP00000009448,10116.ENSRNOP00000010712,10116.ENSRNOP00000011945,10116.ENSRNOP00000015139	Cd200r1,Il1b,Ccl2,Fos,Gpnmb,Ccl3
GO:0090303	Positive regulation of wound healing	3	45	1.26	0.0369	10116.ENSRNOP00000001916,10116.ENSRNOP00000007044,10116.ENSRNOP00000009448	Serpine1,Plek,Ccl2
GO:0042327	Positive regulation of phosphorylation	9	662	0.57	0.0379	10116.ENSRNOP00000006308,10116.ENSRNOP00000007949,10116.ENSRNOP00000009448,10116.ENSRNOP00000011945,10116.ENSRNOP00000013779,10116.ENSRNOP00000015139,10116.ENSRNOP00000027759,10116.ENSRNOP00000028066,10116.ENSRNOP00000066885	Il1b,Il1rn,Ccl2,Gpnmb,Fgr,Ccl3,Ripk3,Icam1,C3
GO:0010038	Response to metal ion	7	409	0.67	0.0412	10116.ENSRNOP00000001916,10116.ENSRNOP00000010712,10116.ENSRNOP00000014089,10116.ENSRNOP00000016083,10116.ENSRNOP00000023977,10116.ENSRNOP00000028066,10116.ENSRNOP00000066885	Serpine1,Fos,Tspo,Cp,Cd14,Icam1,C3
GO:0048260	Positive regulation of receptor-mediated endocytosis	3	47	1.24	0.0413	10116.ENSRNOP00000001916,10116.ENSRNOP00000066885,10116.ENSRNOP00000068171	Serpine1,C3,Sele
GO:0001776	Leukocyte homeostasis	3	48	1.23	0.0432	10116.ENSRNOP00000027759,10116.ENSRNOP00000036057,10116.ENSRNOP00000066383	Ripk3,Niacr1,Il2ra
GO:0008285	Negative regulation of cell population proliferation	7	414	0.67	0.0432	10116.ENSRNOP00000006308,10116.ENSRNOP00000009448,10116.ENSRNOP00000011945,10116.ENSRNOP00000014089,10116.ENSRNOP00000014216,10116.ENSRNOP00000029782,10116.ENSRNOP00000066383	Il1b,Ccl2,Gpnmb,Tspo,Lgals3,Cnn1,Il2ra
GO:0032651	Regulation of interleukin-1 beta production	3	48	1.23	0.0432	10116.ENSRNOP00000011073,10116.ENSRNOP00000015139,10116.ENSRNOP00000032902	Mefv,Ccl3,Hspb1
GO:0050829	Defense response to gram-negative bacterium	3	48	1.23	0.0432	10116.ENSRNOP00000001916,10116.ENSRNOP00000007747,10116.ENSRNOP00000019787	Serpine1,Lyz2,Lbp
GO:0060100	Positive regulation of phagocytosis, engulfment	2	10	1.74	0.0432	10116.ENSRNOP00000019787,10116.ENSRNOP00000066885	Lbp,C3
GO:0090026	Positive regulation of monocyte chemotaxis	2	10	1.74	0.0432	10116.ENSRNOP00000001916,10116.ENSRNOP00000009448	Serpine1,Ccl2
GO:2000402	Negative regulation of lymphocyte migration	2	10	1.74	0.0432	10116.ENSRNOP00000002799,10116.ENSRNOP00000009448	Cd200r1,Ccl2
GO:0045597	Positive regulation of cell differentiation	9	683	0.56	0.0451	10116.ENSRNOP00000001916,10116.ENSRNOP00000003940,10116.ENSRNOP00000006308,10116.ENSRNOP00000010712,10116.ENSRNOP00000014089,10116.ENSRNOP00000015139,10116.ENSRNOP00000016843,10116.ENSRNOP00000032902,10116.ENSRNOP00000066383	Serpine1,Socs3,Il1b,Fos,Tspo,Ccl3,Shox2,Hspb1,Il2ra
GO:0022408	Negative regulation of cell-cell adhesion	4	115	0.98	0.0463	10116.ENSRNOP00000007949,10116.ENSRNOP00000011945,10116.ENSRNOP00000014216,10116.ENSRNOP00000066383	Il1rn,Gpnmb,Lgals3,Il2ra
GO:0006825	Copper ion transport	2	11	1.7	0.0489	10116.ENSRNOP00000011432,10116.ENSRNOP00000016083	Steap4,Cp
GO:0010212	Response to ionizing radiation	4	117	0.97	0.0489	10116.ENSRNOP00000003940,10116.ENSRNOP00000006308,10116.ENSRNOP00000009448,10116.ENSRNOP00000028066	Socs3,Il1b,Ccl2,Icam1
