# Supplementary material for: LPS Administration Impacts Glial Immune Programs by Alternative Splicing
Source: Biomolecules. 2022 Feb 8;12(2):277. doi: 10.3390/biom12020277 (PMC8961644; doi:10.3390/biom12020277)
Supplement: Supplementary file 1 [file biomolecules-12-00277-s001.zip › Table_S4.xlsx]

## Sheet: Sheet1
Table S4. Annotation of 49 DAS genes: number of alternative isoforms in NCBI, authors' RNA-Seq. minmal significance of ES event from RNA-seq coumn number is presented in the last column
	Number of isoforms
genesymbol	NCBI	RNA-seq	MIN DAS FDR
Ttc3	35	11	0.0466802
Ccdc30	29	13	0.0420666
Ank2	28	10	0.00578729
Dtnb	25	7	0.0435226
Lrp8	23	6	0.0361505
Pan3	23	4	0.0485512
Fnbp1	16	4	0.0275639
Ptbp1	16	1	0.0295006
Spaca6	16	7	0.0475871
Tead1	15	4	0.0361505
Cep295	14	1	0.00600005
Cast	13	4	0.0193043
Nebl	13	3	0.0275639
Pkn2	13	1	0.0196413
Vwa5b2	13	5	0.0485512
Nfib	12	2	0.0267359
Ryr3	12	3	0.0493484
Ubxn11	12	9	0.0164851
Mllt10	11	4	0.0420666
Rnps1	11	1	0.0295006
Megf11	10	4	0.00578729
Phc3	10	5	0.0295006
Atp13a2	9	3	0.0295006
Cacna1e	9	4	0.0275639
Aff4	8	1	0.0295006
Emid1	8	1	0.0397149
Eogt	8	1	0.000141679
Morn1	8	5	0.0435226
Wdr78	8	1	0.00578729
Dctd	7	2	0.0295006
Mpv17l	7	1	0.0305714
Afmid	6	1	0.0295006
Bcl9l	6	4	0.00697423
Med12l	6	3	0.0275639
Phactr4	6	2	0.0295006
Ralgps1	6	4	0.00578729
Col20a1	5	2	0.0294855
Hs6st2	5	2	0.0295006
Cep126	4	1	0.0502512
F8	4	1	0.00578729
Mok	4	11	0.00578729
Rbm34	3	2	0.0295006
Rhog	3	1	0.0295006
Klhl29	2	2	0.0361505
Ndufb3	1	1	0.0305714
Zfp11	1	1	0.0295006
AABR07019088.1	N/A	2	0.0420666
AABR07039316.1	N/A	1	0.0295006
AABR07069473.1	N/A	2	0.0420666
MEDIAN:	9	3
